# Supplementary material for: Intralysosomal pathogens differentially influence the proteolytic potential of their niche
Source: Infect Immun. 2025 Dec 30;94(2):e00270-25. doi: 10.1128/iai.00270-25 (PMC12890031; doi:10.1128/iai.00270-25)
Supplement: Data S1 — Mass spectrometry data. [file iai.00270-25-s0001.xlsx]

## Sheet: Lysate
UI_WCL_1 MaxLFQ Intensity	UI_WCL_2 MaxLFQ Intensity	UI_WCL_3 MaxLFQ Intensity	UI_WCL_4 MaxLFQ Intensity	Lmex_WCL_1 MaxLFQ Intensity	Lmex_WCL_2 MaxLFQ Intensity	Lmex_WCL_3 MaxLFQ Intensity	Lmex_WCL_4 MaxLFQ Intensity	C: Student's T-test Significant Lmex_UI	C: Student's T-test significant	N: -Log Student's T-test p-value Lmex_UI	N: Student's T-test q-value Lmex_UI	N: Student's T-test Difference Lmex_UI	N: Student's T-test Test statistic Lmex_UI	T: Protein	T: Protein ID	T: Entry Name	T: Gene	T: Protein Length	T: Organism	T: Protein Existence	T: Description
28.0015	28.0602	27.8815	28.0007	27.9986	28.0141	27.8828	28.0797			0.0495469	0.93753	0.00785303	0.141401	sp|A0A024R1R8|TMA7B_HUMAN	A0A024R1R8	TMA7B_HUMAN	TMA7B	64	Homo sapiens	3:Protein inferred from homology	Translation machinery-associated protein 7B
28.2851	28.3681	28.3974	28.4114	28.1951	28.4564	28.418	28.302			0.129479	0.841879	-0.0225964	-0.344534	sp|A0A0B4J2D5|GAL3B_HUMAN	A0A0B4J2D5	GAL3B_HUMAN	GATD3B	268	Homo sapiens	5:Protein uncertain	Putative glutamine amidotransferase-like class 1 domain-containing protein 3B, mitochondrial
27.6281	27.7014	27.6077	27.6777	27.6698	27.6367	27.7695	27.6395			0.274088	0.68652	0.0251331	0.662933	sp|A0AVT1|UBA6_HUMAN	A0AVT1	UBA6_HUMAN	UBA6	1052	Homo sapiens	1:Experimental evidence at protein level	Ubiquitin-like modifier-activating enzyme 6
28.5079	28.4741	28.5156	28.3807	28.4577	28.4841	28.4557	28.5256			0.119768	0.852043	0.0112329	0.321159	sp|A0FGR8|ESYT2_HUMAN	A0FGR8	ESYT2_HUMAN	ESYT2	921	Homo sapiens	1:Experimental evidence at protein level	Extended synaptotagmin-2
24.4199	24.8509	25.1103	23.9994	24.695	25.1576	24.506	24.914			0.338307	0.625954	0.22307	0.791346	sp|A0MZ66|SHOT1_HUMAN	A0MZ66	SHOT1_HUMAN	SHTN1	631	Homo sapiens	1:Experimental evidence at protein level	Shootin-1
25.7426	25.2714	25.5125	25.6224	25.785	25.2616	25.7464	25.5562			0.119701	0.851482	0.0500827	0.320995	sp|A1A4S6|RHG10_HUMAN	A1A4S6	RHG10_HUMAN	ARHGAP10	786	Homo sapiens	1:Experimental evidence at protein level	Rho GTPase-activating protein 10
25.807	25.5915	25.456	25.9374	25.5642	25.3713	25.7164	25.5681			0.509411	0.481989	-0.143007	-1.11011	sp|A1L0T0|HACL2_HUMAN	A1L0T0	HACL2_HUMAN	ILVBL	632	Homo sapiens	1:Experimental evidence at protein level	2-hydroxyacyl-CoA lyase 2
26.0961	25.728	26.1721	26.1038	26.4923	26.5138	26.8457	26.1979			1.58155	0.108998	0.487422	2.93228	sp|A1X283|SPD2B_HUMAN	A1X283	SPD2B_HUMAN	SH3PXD2B	911	Homo sapiens	1:Experimental evidence at protein level	SH3 and PX domain-containing protein 2B
23.772	24.4188	23.6475	23.9062	24.1852	23.9497	24.1771	24.1372			0.442769	0.53161	0.176188	0.989185	sp|A2RRP1|NBAS_HUMAN	A2RRP1	NBAS_HUMAN	NBAS	2371	Homo sapiens	1:Experimental evidence at protein level	NBAS subunit of NRZ tethering complex
28.2321	27.8045	27.9045	27.6928	27.7063	26.7742	27.5829	27.4583			1.16238	0.19272	-0.528042	-2.21356	sp|A2RUS2|DEND3_HUMAN	A2RUS2	DEND3_HUMAN	DENND3	1198	Homo sapiens	1:Experimental evidence at protein level	DENN domain-containing protein 3
24.1622	23.7271	24.2282	24.2086	23.8813	24.3989	22.9108	24.2722			0.245596	0.71602	-0.215706	-0.603823	sp|A3KMH1|VWA8_HUMAN	A3KMH1	VWA8_HUMAN	VWA8	1905	Homo sapiens	1:Experimental evidence at protein level	von Willebrand factor A domain-containing protein 8
25.1411	23.6771	24.8424	24.3806	25.2532	24.5922	22.4558	22.3436			0.47748	0.50446	-0.849149	-1.0526	sp|A4D1E9|GTPBA_HUMAN	A4D1E9	GTPBA_HUMAN	GTPBP10	387	Homo sapiens	1:Experimental evidence at protein level	GTP-binding protein 10
26.117	26.0507	26.2401	26.0777	26.2858	25.8126	26.1159	26.2936			0.0158144	0.978528	0.00561047	0.0467353	sp|A4D1P6|WDR91_HUMAN	A4D1P6	WDR91_HUMAN	WDR91	747	Homo sapiens	1:Experimental evidence at protein level	WD repeat-containing protein 91
37.1395	37.1676	37.2756	37.0302	37.062	36.6798	36.8756	36.8592			1.6508	0.103157	-0.284072	-3.05576	sp|A5A3E0|POTEF_HUMAN	A5A3E0	POTEF_HUMAN	POTEF	1075	Homo sapiens	1:Experimental evidence at protein level	POTE ankyrin domain family member F
26.2552	26.4845	25.7733	26.0457	25.5324	24.9549	25.8419	26.0112			1.03405	0.224194	-0.554534	-1.99974	sp|A5PLN9|TPC13_HUMAN	A5PLN9	TPC13_HUMAN	TRAPPC13	417	Homo sapiens	1:Experimental evidence at protein level	Trafficking protein particle complex subunit 13
28.111	28.1064	27.8883	27.9183	28.0426	27.8598	27.9514	27.9856			0.268327	0.691702	-0.0461311	-0.651097	sp|A5YKK6|CNOT1_HUMAN	A5YKK6	CNOT1_HUMAN	CNOT1	2376	Homo sapiens	1:Experimental evidence at protein level	CCR4-NOT transcription complex subunit 1
25.8073	23.9719	23.5362	25.3336	26.1642	25.6562	25.611	25.5396			0.99376	0.23834	1.08047	1.93282	sp|A6NCE7|MP3B2_HUMAN	A6NCE7	MP3B2_HUMAN	MAP1LC3B2	125	Homo sapiens	1:Experimental evidence at protein level	Microtubule-associated proteins 1A/1B light chain 3 beta 2
28.0009	27.9445	28.0309	28.058	27.9766	28.0457	28.0252	28.083			0.307475	0.654579	0.0240412	0.730457	sp|A6NDG6|PGP_HUMAN	A6NDG6	PGP_HUMAN	PGP	321	Homo sapiens	1:Experimental evidence at protein level	Glycerol-3-phosphate phosphatase
26.1768	26.7692	26.6904	26.7859	26.8103	26.9153	27.0396	26.8078			0.951104	0.251018	0.287657	1.86197	sp|A6NDU8|RIMC1_HUMAN	A6NDU8	RIMC1_HUMAN	RIMOC1	294	Homo sapiens	1:Experimental evidence at protein level	RAB7A-interacting MON1-CCZ1 complex subunit 1
30.5874	29.8956	29.9688	30.1814	29.2105	29.041	29.1142	28.8854	+	Lmex_UI	3.18256	0.0101887	-1.09551	-6.45181	sp|A6NHL2|TBAL3_HUMAN	A6NHL2	TBAL3_HUMAN	TUBAL3	446	Homo sapiens	1:Experimental evidence at protein level	Tubulin alpha chain-like 3
26.664	26.1906	26.2531	26.6225	26.3017	26.2778	26.2908	26.4924			0.288505	0.672623	-0.0918922	-0.692309	sp|A6NHR9|SMHD1_HUMAN	A6NHR9	SMHD1_HUMAN	SMCHD1	2005	Homo sapiens	1:Experimental evidence at protein level	Structural maintenance of chromosomes flexible hinge domain-containing protein 1
28.4105	28.4179	28.3573	28.2666	27.86	27.8306	27.8783	27.8912	+	Lmex_UI	4.96359	0	-0.498085	-13.3618	sp|A6NI72|NCF1B_HUMAN	A6NI72	NCF1B_HUMAN	NCF1B	391	Homo sapiens	5:Protein uncertain	Putative neutrophil cytosol factor 1B
23.6757	26.8554	26.7479	26.4077	26.4687	22.8252	23.7009	26.2111			0.421073	0.550424	-1.12018	-0.949021	sp|A6NIH7|U119B_HUMAN	A6NIH7	U119B_HUMAN	UNC119B	251	Homo sapiens	1:Experimental evidence at protein level	Protein unc-119 homolog B
25.6586	25.5216	25.5139	25.8017	25.6716	25.675	25.3933	25.6565			0.0938668	0.880914	-0.0248542	-0.257189	sp|A8K0Z3|WASH1_HUMAN	A8K0Z3	WASH1_HUMAN	WASHC1	465	Homo sapiens	1:Experimental evidence at protein level	WASH complex subunit 1
28.7786	28.8188	28.805	28.5229	29.0015	28.922	28.9365	28.8738			1.45073	0.130168	0.202106	2.70328	sp|A8MWD9|RUXGL_HUMAN	A8MWD9	RUXGL_HUMAN	SNRPGP15	76	Homo sapiens	5:Protein uncertain	Putative small nuclear ribonucleoprotein G-like protein 15
26.2129	26.1025	26.2246	26.3731	26.1268	26.6339	26.0329	26.0514			0.0386746	0.952069	-0.0170484	-0.111576	sp|A8MXV4|NUD19_HUMAN	A8MXV4	NUD19_HUMAN	NUDT19	375	Homo sapiens	1:Experimental evidence at protein level	Acyl-coenzyme A diphosphatase NUDT19
27.3939	27.4225	27.2569	27.3166	26.9483	26.8319	26.9763	27.0153	+	Lmex_UI	3.5112	0.00527273	-0.404542	-7.42001	sp|B0I1T2|MYO1G_HUMAN	B0I1T2	MYO1G_HUMAN	MYO1G	1018	Homo sapiens	1:Experimental evidence at protein level	Unconventional myosin-Ig
26.7785	26.3903	26.186	26.2313	26.2513	26.4568	26.3643	26.3216			0.12761	0.84301	-0.0480576	-0.340059	sp|B7ZAQ6|GPHRA_HUMAN	B7ZAQ6	GPHRA_HUMAN	GPR89A	455	Homo sapiens	1:Experimental evidence at protein level	Golgi pH regulator A
23.6052	24.0247	23.7389	22.3629	26.6301	26.9921	26.1993	26.5496	+	Lmex_UI	3.65114	0.0024	3.1598	7.86692	sp|E9AXF0|IF5A_LEIMU	E9AXF0	IF5A_LEIMU	LMXM_25_0720	166	Leishmania mexicana (strain MH	1:Experimental evidence at protein level	Eukaryotic translation initiation factor 5A
30.5522	30.6519	30.8305	30.567	30.5211	30.6498	30.5634	30.5741			0.480138	0.503378	-0.0732927	-1.05741	sp|E9PAV3|NACAM_HUMAN	E9PAV3	NACAM_HUMAN	NACA	2078	Homo sapiens	1:Experimental evidence at protein level	Nascent polypeptide-associated complex subunit alpha, muscle-specific form
26.9412	27.0008	27.0429	26.9562	26.5573	26.2328	26.4824	26.4821	+	Lmex_UI	3.48452	0.00569863	-0.546601	-7.33726	sp|G9CGD6|CNIPF_HUMAN	G9CGD6	CNIPF_HUMAN	CNK3/IPCEF1	899	Homo sapiens	1:Experimental evidence at protein level	CNK3/IPCEF1 fusion protein
27.7387	27.7751	27.8362	27.7308	27.6893	27.6793	27.6462	27.7303			1.5256	0.117663	-0.0839229	-2.83369	sp|O00116|ADAS_HUMAN	O00116	ADAS_HUMAN	AGPS	658	Homo sapiens	1:Experimental evidence at protein level	Alkyldihydroxyacetonephosphate synthase, peroxisomal
27.0807	26.9841	27.0347	26.9783	26.8552	26.7765	26.8316	26.885	+	Lmex_UI	2.81333	0.0186582	-0.18235	-5.48445	sp|O00139|KIF2A_HUMAN	O00139	KIF2A_HUMAN	KIF2A	706	Homo sapiens	1:Experimental evidence at protein level	Kinesin-like protein KIF2A
27.2723	27.6278	27.3827	27.4779	27.6147	27.6592	27.7845	27.7134			1.63002	0.102829	0.252789	3.01854	sp|O00148|DX39A_HUMAN	O00148	DX39A_HUMAN	DDX39A	427	Homo sapiens	1:Experimental evidence at protein level	ATP-dependent RNA helicase DDX39A
28.3416	27.999	27.8066	28.0226	27.7175	27.7464	28.1402	28.0694			0.342239	0.621533	-0.124063	-0.799017	sp|O00151|PDLI1_HUMAN	O00151	PDLI1_HUMAN	PDLIM1	329	Homo sapiens	1:Experimental evidence at protein level	PDZ and LIM domain protein 1
27.4728	27.2136	27.1726	27.3312	27.4222	27.3614	27.3889	27.4673			0.781834	0.317319	0.112377	1.57969	sp|O00154|BACH_HUMAN	O00154	BACH_HUMAN	ACOT7	380	Homo sapiens	1:Experimental evidence at protein level	Cytosolic acyl coenzyme A thioester hydrolase
25.6052	25.2919	25.2479	25.5292	25.5573	25.0466	25.1799	25.7038			0.0959124	0.879351	-0.0466509	-0.262332	sp|O00159|MYO1C_HUMAN	O00159	MYO1C_HUMAN	MYO1C	1063	Homo sapiens	1:Experimental evidence at protein level	Unconventional myosin-Ic
28.6186	28.7079	28.7066	28.5788	28.4019	28.4405	28.4092	28.3752	+	Lmex_UI	3.3825	0.0067619	-0.246251	-7.02777	sp|O00160|MYO1F_HUMAN	O00160	MYO1F_HUMAN	MYO1F	1098	Homo sapiens	1:Experimental evidence at protein level	Unconventional myosin-If
27.6901	27.9504	27.8112	28.0147	27.9636	27.8588	27.9403	27.9029			0.269894	0.691201	0.0497823	0.654321	sp|O00161|SNP23_HUMAN	O00161	SNP23_HUMAN	SNAP23	211	Homo sapiens	1:Experimental evidence at protein level	Synaptosomal-associated protein 23
25.857	25.6693	25.5896	25.8335	25.4687	25.5034	25.6172	25.4035			1.64423	0.10326	-0.239127	-3.04398	sp|O00165|HAX1_HUMAN	O00165	HAX1_HUMAN	HAX1	279	Homo sapiens	1:Experimental evidence at protein level	HCLS1-associated protein X-1
27.1943	27.3307	27.6416	27.2945	27.5015	27.4748	27.6121	27.3331			0.462584	0.514388	0.115146	1.0255	sp|O00170|AIP_HUMAN	O00170	AIP_HUMAN	AIP	330	Homo sapiens	1:Experimental evidence at protein level	AH receptor-interacting protein
27.0027	26.8114	26.9148	26.6799	26.9128	26.8152	26.9761	26.811			0.124056	0.847775	0.0265913	0.331519	sp|O00178|GTPB1_HUMAN	O00178	GTPB1_HUMAN	GTPBP1	669	Homo sapiens	1:Experimental evidence at protein level	GTP-binding protein 1
29.0965	29.352	29.5001	28.8069	28.9457	28.9476	29.0145	29.0105			0.655043	0.383016	-0.209321	-1.36477	sp|O00182|LEG9_HUMAN	O00182	LEG9_HUMAN	LGALS9	355	Homo sapiens	1:Experimental evidence at protein level	Galectin-9
26.7403	26.7686	26.8287	26.8844	26.5967	26.626	26.7037	26.6516	+	Lmex_UI	2.19357	0.0487483	-0.161014	-4.09354	sp|O00186|STXB3_HUMAN	O00186	STXB3_HUMAN	STXBP3	592	Homo sapiens	1:Experimental evidence at protein level	Syntaxin-binding protein 3
25.2792	23.8822	24.7281	23.8444	24.4523	23.1033	24.3928	24.256			0.348162	0.616955	-0.382403	-0.810538	sp|O00189|AP4M1_HUMAN	O00189	AP4M1_HUMAN	AP4M1	453	Homo sapiens	1:Experimental evidence at protein level	AP-4 complex subunit mu-1
27.931	28.1247	28.2588	28.2403	28.1029	28.5069	28.285	28.3446			0.748017	0.335618	0.171133	1.52278	sp|O00193|SMAP_HUMAN	O00193	SMAP_HUMAN	SMAP	183	Homo sapiens	1:Experimental evidence at protein level	Small acidic protein
28.8852	28.7251	28.7412	28.8377	28.7856	28.5316	28.8456	28.7611			0.364154	0.600009	-0.0662937	-0.841424	sp|O00203|AP3B1_HUMAN	O00203	AP3B1_HUMAN	AP3B1	1094	Homo sapiens	1:Experimental evidence at protein level	AP-3 complex subunit beta-1
26.9668	26.9134	26.623	27.1254	27.0063	27.0005	27.1155	27.2703			0.770327	0.322672	0.19102	1.56035	sp|O00214|LEG8_HUMAN	O00214	LEG8_HUMAN	LGALS8	317	Homo sapiens	1:Experimental evidence at protein level	Galectin-8
27.0114	27.0152	26.7473	27.1878	27.0972	27.072	27.078	27.1447			0.539908	0.459167	0.107533	1.16439	sp|O00217|NDUS8_HUMAN	O00217	NDUS8_HUMAN	NDUFS8	210	Homo sapiens	1:Experimental evidence at protein level	NADH dehydrogenase [ubiquinone] iron-sulfur protein 8, mitochondrial
28.5369	28.8773	28.7905	28.9481	29.0392	29.1224	28.8479	28.9721			0.997569	0.236639	0.207204	1.93914	sp|O00231|PSD11_HUMAN	O00231	PSD11_HUMAN	PSMD11	422	Homo sapiens	1:Experimental evidence at protein level	26S proteasome non-ATPase regulatory subunit 11
27.7491	28.1102	28.0025	28.128	28.2327	28.4344	28.0599	28.2483			1.10758	0.205533	0.246357	2.12209	sp|O00232|PSD12_HUMAN	O00232	PSD12_HUMAN	PSMD12	456	Homo sapiens	1:Experimental evidence at protein level	26S proteasome non-ATPase regulatory subunit 12
28.0498	28.0327	28.3161	27.9092	28.2204	27.934	27.9841	28.1529			0.0126266	0.982557	-0.00409269	-0.0374452	sp|O00233|PSMD9_HUMAN	O00233	PSMD9_HUMAN	PSMD9	223	Homo sapiens	1:Experimental evidence at protein level	26S proteasome non-ATPase regulatory subunit 9
28.2482	28.2795	28.3768	28.1246	28.782	29.0641	28.671	28.8677	+	Lmex_UI	3.01963	0.0126984	0.588951	6.0104	sp|O00244|ATOX1_HUMAN	O00244	ATOX1_HUMAN	ATOX1	68	Homo sapiens	1:Experimental evidence at protein level	Copper transport protein ATOX1
27.5209	27.9225	27.9441	27.8939	28.3096	28.2537	28.2514	28.0389			1.8206	0.0769593	0.393046	3.36612	sp|O00264|PGRC1_HUMAN	O00264	PGRC1_HUMAN	PGRMC1	195	Homo sapiens	1:Experimental evidence at protein level	Membrane-associated progesterone receptor component 1
27.4444	27.5702	27.5724	27.0502	27.5761	27.6344	27.5588	27.5623			0.671524	0.375284	0.17358	1.39298	sp|O00267|SPT5H_HUMAN	O00267	SPT5H_HUMAN	SUPT5H	1087	Homo sapiens	1:Experimental evidence at protein level	Transcription elongation factor SPT5
24.9331	24.9324	25.0594	24.7054	25.1728	25.0299	25.0579	25.2409			1.30585	0.159363	0.217811	2.45509	sp|O00273|DFFA_HUMAN	O00273	DFFA_HUMAN	DFFA	331	Homo sapiens	1:Experimental evidence at protein level	DNA fragmentation factor subunit alpha
32.2407	32.9346	32.883	32.591	32.9454	32.7991	32.5666	32.6915			0.194655	0.767138	0.088315	0.494147	sp|O00299|CLIC1_HUMAN	O00299	CLIC1_HUMAN	CLIC1	241	Homo sapiens	1:Experimental evidence at protein level	Chloride intracellular channel protein 1
28.2696	28.524	28.5709	28.5484	28.5794	28.6791	28.6369	28.7387			1.2238	0.177174	0.18034	2.31654	sp|O00303|EIF3F_HUMAN	O00303	EIF3F_HUMAN	EIF3F	357	Homo sapiens	1:Experimental evidence at protein level	Eukaryotic translation initiation factor 3 subunit F
25.0795	24.9306	24.7778	25.3943	25.1402	25.0308	25.3216	24.8691			0.101516	0.872975	0.0448551	0.276339	sp|O00329|PK3CD_HUMAN	O00329	PK3CD_HUMAN	PIK3CD	1044	Homo sapiens	1:Experimental evidence at protein level	Phosphatidylinositol 4,5-bisphosphate 3-kinase catalytic subunit delta isoform
28.1335	27.8427	27.9448	28.1483	27.8825	27.8625	27.8431	27.9955			0.724798	0.346437	-0.12143	-1.48356	sp|O00330|ODPX_HUMAN	O00330	ODPX_HUMAN	PDHX	501	Homo sapiens	1:Experimental evidence at protein level	Pyruvate dehydrogenase protein X component, mitochondrial
23.9431	28.0967	27.2947	27.1686	27.4076	26.1108	27.083	26.9364			0.0989707	0.875443	0.258692	0.269991	sp|O00391|QSOX1_HUMAN	O00391	QSOX1_HUMAN	QSOX1	747	Homo sapiens	1:Experimental evidence at protein level	Sulfhydryl oxidase 1
25.0396	25.1967	24.8866	24.6558	24.9317	25.1335	24.8599	24.5271			0.187271	0.776152	-0.0816054	-0.477767	sp|O00400|ACATN_HUMAN	O00400	ACATN_HUMAN	SLC33A1	549	Homo sapiens	1:Experimental evidence at protein level	Acetyl-coenzyme A transporter 1
26.7713	26.4925	26.6834	26.8225	26.9072	26.3388	26.6546	26.6564			0.147693	0.81803	-0.0531583	-0.38756	sp|O00410|IPO5_HUMAN	O00410	IPO5_HUMAN	IPO5	1097	Homo sapiens	1:Experimental evidence at protein level	Importin-5
25.9517	26.8246	26.7033	26.5723	26.4547	26.3804	26.5227	26.4079			0.137745	0.832076	-0.0715814	-0.364188	sp|O00422|SAP18_HUMAN	O00422	SAP18_HUMAN	SAP18	153	Homo sapiens	1:Experimental evidence at protein level	Histone deacetylase complex subunit SAP18
28.7233	28.7403	28.6459	28.7171	28.686	28.632	28.5481	28.5795			1.38512	0.141093	-0.0952468	-2.59025	sp|O00429|DNM1L_HUMAN	O00429	DNM1L_HUMAN	DNM1L	736	Homo sapiens	1:Experimental evidence at protein level	Dynamin-1-like protein
28.7097	28.4222	28.3695	28.5316	28.3717	28.5971	28.6281	28.6167			0.182336	0.781065	0.0451465	0.466745	sp|O00442|RTCA_HUMAN	O00442	RTCA_HUMAN	RTCA	366	Homo sapiens	1:Experimental evidence at protein level	RNA 3'-terminal phosphate cyclase
26.3056	26.1839	26.2998	26.6884	26.563	26.274	25.9058	26.5327			0.098626	0.875637	-0.0505362	-0.26913	sp|O00461|GOLI4_HUMAN	O00461	GOLI4_HUMAN	GOLIM4	696	Homo sapiens	1:Experimental evidence at protein level	Golgi integral membrane protein 4
25.702	25.3468	25.6356	25.5003	25.4338	25.6863	25.6882	25.6075			0.236947	0.724915	0.057816	0.585581	sp|O00462|MANBA_HUMAN	O00462	MANBA_HUMAN	MANBA	879	Homo sapiens	1:Experimental evidence at protein level	Beta-mannosidase
25.0027	25.2904	23.7456	24.8398	24.3816	24.8696	24.7692	22.688			0.389641	0.577098	-0.542504	-0.890029	sp|O00468|AGRIN_HUMAN	O00468	AGRIN_HUMAN	AGRN	2068	Homo sapiens	1:Experimental evidence at protein level	Agrin
24.7073	25.6807	25.1979	25.5903	25.38	25.7364	25.4822	25.7886			0.587072	0.424021	0.302791	1.24726	sp|O00471|EXOC5_HUMAN	O00471	EXOC5_HUMAN	EXOC5	708	Homo sapiens	1:Experimental evidence at protein level	Exocyst complex component 5
28.4829	28.3744	28.676	28.1737	28.7711	28.7271	28.4055	28.6105			0.745105	0.337311	0.201823	1.51787	sp|O00483|NDUA4_HUMAN	O00483	NDUA4_HUMAN	NDUFA4	81	Homo sapiens	1:Experimental evidence at protein level	Cytochrome c oxidase subunit NDUFA4
28.8943	28.8779	28.7406	28.8477	28.8181	28.8862	28.8561	28.9048			0.275111	0.686525	0.0262036	0.665029	sp|O00487|PSDE_HUMAN	O00487	PSDE_HUMAN	PSMD14	310	Homo sapiens	1:Experimental evidence at protein level	26S proteasome non-ATPase regulatory subunit 14
27.8128	27.9518	27.9375	27.9636	28.2816	28.0468	28.1796	28.1436	+	Lmex_UI	2.20818	0.0490282	0.246465	4.1235	sp|O00499|BIN1_HUMAN	O00499	BIN1_HUMAN	BIN1	593	Homo sapiens	1:Experimental evidence at protein level	Myc box-dependent-interacting protein 1
27.0823	26.8247	26.6164	26.9749	26.7722	26.5771	26.9142	26.7914			0.396622	0.570268	-0.110823	-0.903218	sp|O00505|IMA4_HUMAN	O00505	IMA4_HUMAN	KPNA3	521	Homo sapiens	1:Experimental evidence at protein level	Importin subunit alpha-4
27.8605	27.2648	27.3946	27.6729	27.1273	27.196	27.0333	27.1705			1.61573	0.103504	-0.416467	-2.99303	sp|O00541|PESC_HUMAN	O00541	PESC_HUMAN	PES1	588	Homo sapiens	1:Experimental evidence at protein level	Pescadillo homolog
25.1475	25.8861	25.9461	25.6056	23.2559	23.9028	25.2397	25.3055			1.19446	0.18257	-1.22033	-2.26728	sp|O00559|RCAS1_HUMAN	O00559	RCAS1_HUMAN	EBAG9	213	Homo sapiens	1:Experimental evidence at protein level	Receptor-binding cancer antigen expressed on SiSo cells
29.3562	29.2017	29.2615	29.2019	29.3704	29.3917	29.1309	29.3392			0.317599	0.645227	0.0527105	0.750598	sp|O00560|SDCB1_HUMAN	O00560	SDCB1_HUMAN	SDCBP	298	Homo sapiens	1:Experimental evidence at protein level	Syntenin-1
23.2067	25.2323	25.5563	25.1396	25.7181	22.9174	25.3312	25.4541			0.0291542	0.962003	0.0714722	0.0849385	sp|O00566|MPP10_HUMAN	O00566	MPP10_HUMAN	MPHOSPH10	681	Homo sapiens	1:Experimental evidence at protein level	U3 small nucleolar ribonucleoprotein protein MPP10
28.2902	28.2503	28.2019	28.1499	28.0694	28.0575	28.1098	28.0279	+	Lmex_UI	2.39371	0.0345902	-0.156913	-4.51496	sp|O00567|NOP56_HUMAN	O00567	NOP56_HUMAN	NOP56	594	Homo sapiens	1:Experimental evidence at protein level	Nucleolar protein 56
29.5403	29.615	29.588	29.5246	29.6021	29.5547	29.653	29.5713			0.417339	0.554192	0.0283313	0.942064	sp|O00571|DDX3X_HUMAN	O00571	DDX3X_HUMAN	DDX3X	662	Homo sapiens	1:Experimental evidence at protein level	ATP-dependent RNA helicase DDX3X
28.7631	28.9555	28.9484	29.1469	29.4576	29.5689	29.2692	29.4304	+	Lmex_UI	2.51771	0.0289668	0.478032	4.78861	sp|O00584|RNT2_HUMAN	O00584	RNT2_HUMAN	RNASET2	256	Homo sapiens	1:Experimental evidence at protein level	Ribonuclease T2
25.5762	25.3098	25.2055	25.6008	25.2607	25.3019	25.4795	25.3968			0.233484	0.728407	-0.0633574	-0.578238	sp|O00625|PIR_HUMAN	O00625	PIR_HUMAN	PIR	290	Homo sapiens	1:Experimental evidence at protein level	Pirin
28.0631	28.3327	28.0264	28.1556	28.2055	27.7463	28.3015	27.7364			0.392826	0.574665	-0.147028	-0.896054	sp|O00629|IMA3_HUMAN	O00629	IMA3_HUMAN	KPNA4	521	Homo sapiens	1:Experimental evidence at protein level	Importin subunit alpha-3
24.9696	24.4363	23.4101	23.3124	24.6739	24.8023	24.7892	24.5895			0.841149	0.291385	0.681598	1.67898	sp|O00635|TRI38_HUMAN	O00635	TRI38_HUMAN	TRIM38	465	Homo sapiens	1:Experimental evidence at protein level	E3 ubiquitin-protein ligase TRIM38
27.8606	27.8701	27.8976	27.8633	27.9679	27.6132	27.7283	28.0089			0.17664	0.786624	-0.0433087	-0.453947	sp|O00743|PPP6_HUMAN	O00743	PPP6_HUMAN	PPP6C	305	Homo sapiens	1:Experimental evidence at protein level	Serine/threonine-protein phosphatase 6 catalytic subunit
29.6595	29.7784	29.687	29.7013	29.5722	29.6139	29.5849	29.6592			1.67474	0.0972465	-0.0990205	-3.09885	sp|O00754|MA2B1_HUMAN	O00754	MA2B1_HUMAN	MAN2B1	1011	Homo sapiens	1:Experimental evidence at protein level	Lysosomal alpha-mannosidase
26.3807	27.1246	27.1363	27.2238	26.7875	26.8506	26.8038	26.688			0.406622	0.561818	-0.183868	-0.922024	sp|O00764|PDXK_HUMAN	O00764	PDXK_HUMAN	PDXK	312	Homo sapiens	1:Experimental evidence at protein level	Pyridoxal kinase
24.5258	24.5911	24.5705	24.5247	23.7667	24.9227	24.03	24.8575			0.217327	0.741702	-0.15878	-0.543646	sp|O00767|SCD_HUMAN	O00767	SCD_HUMAN	SCD	359	Homo sapiens	1:Experimental evidence at protein level	Stearoyl-CoA desaturase
26.6839	26.5583	26.4365	26.2526	26.4221	26.1013	26.1903	26.2743			1.07104	0.214591	-0.235843	-2.06125	sp|O14497|ARI1A_HUMAN	O14497	ARI1A_HUMAN	ARID1A	2285	Homo sapiens	1:Experimental evidence at protein level	AT-rich interactive domain-containing protein 1A
26.2197	23.9581	24.8668	25.8676	26.1559	25.9542	26.2472	26.1335			0.876392	0.278579	0.894676	1.73774	sp|O14530|TXND9_HUMAN	O14530	TXND9_HUMAN	TXNDC9	226	Homo sapiens	1:Experimental evidence at protein level	Thioredoxin domain-containing protein 9
26.2922	27.6068	27.5457	27.3595	27.4376	27.1421	27.5858	27.6286			0.321156	0.642438	0.247438	0.757638	sp|O14548|COX7R_HUMAN	O14548	COX7R_HUMAN	COX7A2L	114	Homo sapiens	1:Experimental evidence at protein level	Cytochrome c oxidase subunit 7A-related protein, mitochondrial
23.9474	25.8051	24.2473	25.712	26.5602	26.7183	26.4574	26.8391			1.88849	0.0708374	1.71579	3.49355	sp|O14561|ACPM_HUMAN	O14561	ACPM_HUMAN	NDUFAB1	156	Homo sapiens	1:Experimental evidence at protein level	Acyl carrier protein, mitochondrial
27.0628	27.0336	26.7018	27.1529	27.1069	27.1882	27.04	27.0538			0.476296	0.505154	0.109469	1.05045	sp|O14562|UBFD1_HUMAN	O14562	UBFD1_HUMAN	UBFD1	309	Homo sapiens	1:Experimental evidence at protein level	Ubiquitin domain-containing protein UBFD1
28.8896	29.5653	29.4968	29.3839	29.6529	29.6934	29.3534	29.6287			0.704757	0.353912	0.248218	1.44959	sp|O14579|COPE_HUMAN	O14579	COPE_HUMAN	COPE	308	Homo sapiens	1:Experimental evidence at protein level	Coatomer subunit epsilon
28.3697	28.4263	28.4216	28.2837	28.3549	28.2993	28.4913	28.3249			0.0501472	0.937309	-0.00773716	-0.14303	sp|O14602|IF1AY_HUMAN	O14602	IF1AY_HUMAN	EIF1AY	144	Homo sapiens	1:Experimental evidence at protein level	Eukaryotic translation initiation factor 1A, Y-chromosomal
28.1035	27.9116	27.7965	28.0998	27.8969	28.0761	27.996	28.0145			0.0770879	0.904618	0.0179911	0.214368	sp|O14617|AP3D1_HUMAN	O14617	AP3D1_HUMAN	AP3D1	1153	Homo sapiens	1:Experimental evidence at protein level	AP-3 complex subunit delta-1
26.2073	26.0584	25.9391	26.2837	26.3298	26.3765	26.3023	26.414			1.55835	0.113196	0.233531	2.89128	sp|O14618|CCS_HUMAN	O14618	CCS_HUMAN	CCS	274	Homo sapiens	1:Experimental evidence at protein level	Copper chaperone for superoxide dismutase
26.0743	26.6243	26.3736	26.9225	26.3087	27.2272	26.5303	26.2636			0.107902	0.86508	0.0837526	0.292157	sp|O14653|GOSR2_HUMAN	O14653	GOSR2_HUMAN	GOSR2	212	Homo sapiens	1:Experimental evidence at protein level	Golgi SNAP receptor complex member 2
26.6078	26.803	26.718	26.5411	26.7932	26.8881	26.812	26.8928			1.51816	0.119003	0.179046	2.82065	sp|O14656|TOR1A_HUMAN	O14656	TOR1A_HUMAN	TOR1A	332	Homo sapiens	1:Experimental evidence at protein level	Torsin-1A
25.0903	25.4521	23.7294	24.8545	25.0119	24.872	25.034	25.0703			0.232394	0.72842	0.215482	0.57592	sp|O14657|TOR1B_HUMAN	O14657	TOR1B_HUMAN	TOR1B	336	Homo sapiens	1:Experimental evidence at protein level	Torsin-1B
24.3103	24.0034	23.3975	24.5917	24.8276	24.7015	24.567	24.6984			1.26276	0.168279	0.622904	2.38217	sp|O14662|STX16_HUMAN	O14662	STX16_HUMAN	STX16	325	Homo sapiens	1:Experimental evidence at protein level	Syntaxin-16
27.6413	27.2364	27.4334	27.2743	27.3735	27.3804	27.3279	27.2965			0.220086	0.738689	-0.0517907	-0.549591	sp|O14672|ADA10_HUMAN	O14672	ADA10_HUMAN	ADAM10	748	Homo sapiens	1:Experimental evidence at protein level	Disintegrin and metalloproteinase domain-containing protein 10
27.432	26.7927	26.9312	26.928	26.958	26.275	26.7968	26.3068			1.01083	0.231899	-0.436799	-1.96117	sp|O14681|EI24_HUMAN	O14681	EI24_HUMAN	EI24	340	Homo sapiens	1:Experimental evidence at protein level	Etoposide-induced protein 2.4 homolog
23.9444	23.5643	23.9718	23.7108	23.3784	23.4671	23.8578	23.3951			0.934224	0.258755	-0.273211	-1.83393	sp|O14727|APAF_HUMAN	O14727	APAF_HUMAN	APAF1	1248	Homo sapiens	1:Experimental evidence at protein level	Apoptotic protease-activating factor 1
25.6195	25.6478	25.6992	25.8213	25.6036	25.5028	25.3244	25.4475			1.67596	0.0971644	-0.227385	-3.10105	sp|O14734|ACOT8_HUMAN	O14734	ACOT8_HUMAN	ACOT8	319	Homo sapiens	1:Experimental evidence at protein level	Acyl-coenzyme A thioesterase 8
27.4018	27.3965	27.3169	27.484	27.5237	27.3589	27.2242	27.3746			0.161677	0.802241	-0.0294442	-0.419922	sp|O14735|CDIPT_HUMAN	O14735	CDIPT_HUMAN	CDIPT	213	Homo sapiens	1:Experimental evidence at protein level	CDP-diacylglycerol--inositol 3-phosphatidyltransferase
25.9514	26.2707	26.1387	26.07	26.885	27.1194	26.6178	26.8953	+	Lmex_UI	3.12947	0.0110714	0.77165	6.30535	sp|O14737|PDCD5_HUMAN	O14737	PDCD5_HUMAN	PDCD5	125	Homo sapiens	1:Experimental evidence at protein level	Programmed cell death protein 5
28.7165	28.5941	28.5827	28.6811	28.5912	28.4892	28.6559	28.5648			0.69731	0.358172	-0.0683627	-1.43693	sp|O14744|ANM5_HUMAN	O14744	ANM5_HUMAN	PRMT5	637	Homo sapiens	1:Experimental evidence at protein level	Protein arginine N-methyltransferase 5
25.8209	25.2903	25.2829	25.0099	25.2421	25.0993	25.3376	25.4085			0.167746	0.796183	-0.0791206	-0.433795	sp|O14745|NHRF1_HUMAN	O14745	NHRF1_HUMAN	NHERF1	358	Homo sapiens	1:Experimental evidence at protein level	Na(+)/H(+) exchange regulatory cofactor NHE-RF1
31.3326	31.2704	31.1616	31.2069	31.0657	31.0403	30.5673	31.0596			1.28804	0.163276	-0.309608	-2.42491	sp|O14773|TPP1_HUMAN	O14773	TPP1_HUMAN	TPP1	563	Homo sapiens	1:Experimental evidence at protein level	Tripeptidyl-peptidase 1
27.3	27.3611	27.1121	27.2282	27.2784	27.1822	27.246	27.1742			0.201873	0.759698	-0.0301552	-0.510032	sp|O14776|TCRG1_HUMAN	O14776	TCRG1_HUMAN	TCERG1	1098	Homo sapiens	1:Experimental evidence at protein level	Transcription elongation regulator 1
23.6942	23.9996	23.7704	23.2133	23.953	23.5122	24.1034	23.1537			0.0138693	0.98155	0.0111661	0.0410744	sp|O14777|NDC80_HUMAN	O14777	NDC80_HUMAN	NDC80	642	Homo sapiens	1:Experimental evidence at protein level	Kinetochore protein NDC80 homolog
24.9247	25.3566	25.4987	25.3178	23.5861	25.0252	24.2535	25.351			0.875744	0.278881	-0.720515	-1.73666	sp|O14786|NRP1_HUMAN	O14786	NRP1_HUMAN	NRP1	923	Homo sapiens	1:Experimental evidence at protein level	Neuropilin-1
25.9179	24.3181	24.4865	25.3097	25.4619	24.6716	25.1675	24.4693			0.0527508	0.934009	-0.0654807	-0.150075	sp|O14787|TNPO2_HUMAN	O14787	TNPO2_HUMAN	TNPO2	897	Homo sapiens	1:Experimental evidence at protein level	Transportin-2
30.1591	30.27	30.2944	30.2821	30.3194	30.3535	30.2929	30.2303			0.544743	0.455171	0.0476279	1.17295	sp|O14818|PSA7_HUMAN	O14818	PSA7_HUMAN	PSMA7	248	Homo sapiens	1:Experimental evidence at protein level	Proteasome subunit alpha type-7
28.8316	28.9462	28.9359	28.8288	28.8471	28.9712	28.7393	28.888			0.161104	0.8025	-0.0242333	-0.418606	sp|O14828|SCAM3_HUMAN	O14828	SCAM3_HUMAN	SCAMP3	347	Homo sapiens	1:Experimental evidence at protein level	Secretory carrier-associated membrane protein 3
28.3524	28.2169	28.2614	28.3439	28.1161	28.1952	28.1768	28.1714			1.88385	0.0701942	-0.128792	-3.48477	sp|O14841|OPLA_HUMAN	O14841	OPLA_HUMAN	OPLAH	1288	Homo sapiens	1:Experimental evidence at protein level	5-oxoprolinase
25.1423	24.0036	23.4629	25.3618	25.0865	24.1915	25.8569	25.0939			0.445574	0.529464	0.564559	0.994346	sp|O14874|BCKD_HUMAN	O14874	BCKD_HUMAN	BCKDK	412	Homo sapiens	1:Experimental evidence at protein level	[3-methyl-2-oxobutanoate dehydrogenase [lipoamide]] kinase, mitochondrial
26.6677	26.6147	24.1591	24.312	23.8746	25.8084	25.4698	25.118			0.177445	0.785847	-0.370648	-0.455762	sp|O14879|IFIT3_HUMAN	O14879	IFIT3_HUMAN	IFIT3	490	Homo sapiens	1:Experimental evidence at protein level	Interferon-induced protein with tetratricopeptide repeats 3
29.8546	29.93	29.8901	29.7515	29.9353	30.0299	29.7823	29.9944			0.550344	0.450708	0.0789194	1.18284	sp|O14880|MGST3_HUMAN	O14880	MGST3_HUMAN	MGST3	152	Homo sapiens	1:Experimental evidence at protein level	Microsomal glutathione S-transferase 3
26.8715	26.7227	26.8491	27.5555	27.0406	27.7066	26.8256	26.8936			0.163392	0.800014	0.116913	0.423852	sp|O14907|TX1B3_HUMAN	O14907	TX1B3_HUMAN	TAX1BP3	124	Homo sapiens	1:Experimental evidence at protein level	Tax1-binding protein 3
25.0519	25.3234	25.2791	25.4548	25.4402	25.5086	25.2056	25.3466			0.405419	0.561966	0.0979328	0.919767	sp|O14908|GIPC1_HUMAN	O14908	GIPC1_HUMAN	GIPC1	333	Homo sapiens	1:Experimental evidence at protein level	PDZ domain-containing protein GIPC1
26.4255	26.2592	26.069	26.2114	26.3702	26.1389	26.1035	25.9519			0.385855	0.580307	-0.100175	-0.882855	sp|O14920|IKKB_HUMAN	O14920	IKKB_HUMAN	IKBKB	756	Homo sapiens	1:Experimental evidence at protein level	Inhibitor of nuclear factor kappa-B kinase subunit beta
26.4096	26.7854	26.1354	26.5021	25.8599	26.3266	26.1599	26.3149			0.85192	0.285758	-0.2928	-1.69695	sp|O14925|TIM23_HUMAN	O14925	TIM23_HUMAN	TIMM23	209	Homo sapiens	1:Experimental evidence at protein level	Mitochondrial import inner membrane translocase subunit Tim23
27.4157	27.7344	27.6695	27.4481	27.7701	27.9136	27.7494	27.7739			1.43326	0.132901	0.234799	2.67307	sp|O14929|HAT1_HUMAN	O14929	HAT1_HUMAN	HAT1	419	Homo sapiens	1:Experimental evidence at protein level	Histone acetyltransferase type B catalytic subunit
24.292	24.451	23.4305	23.9829	24.715	24.9138	24.5608	23.5486			0.473579	0.505668	0.395412	1.04552	sp|O14933|UB2L6_HUMAN	O14933	UB2L6_HUMAN	UBE2L6	153	Homo sapiens	1:Experimental evidence at protein level	Ubiquitin/ISG15-conjugating enzyme E2 L6
26.8147	27.1644	27.039	27.3384	27.7742	27.7173	27.2685	27.4483			1.54312	0.116106	0.462934	2.86447	sp|O14949|QCR8_HUMAN	O14949	QCR8_HUMAN	UQCRQ	82	Homo sapiens	1:Experimental evidence at protein level	Cytochrome b-c1 complex subunit 8
30.9308	31.1992	31.1865	31.343	31.587	31.6104	31.4504	31.5351	+	Lmex_UI	2.19929	0.0494256	0.38081	4.10525	sp|O14950|ML12B_HUMAN	O14950	ML12B_HUMAN	MYL12B	172	Homo sapiens	1:Experimental evidence at protein level	Myosin regulatory light chain 12B
27.1565	26.7974	26.8374	26.7661	26.9217	26.845	26.9329	26.8823			0.0225313	0.970418	0.00611019	0.0661041	sp|O14964|HGS_HUMAN	O14964	HGS_HUMAN	HGS	777	Homo sapiens	1:Experimental evidence at protein level	Hepatocyte growth factor-regulated tyrosine kinase substrate
26.9078	26.826	26.6758	26.9173	26.7731	26.8653	26.563	26.447			0.753461	0.333085	-0.169637	-1.53196	sp|O14966|RAB7L_HUMAN	O14966	RAB7L_HUMAN	RAB29	203	Homo sapiens	1:Experimental evidence at protein level	Ras-related protein Rab-7L1
24.1796	23.9126	24.2561	24.4319	24.3461	24.4687	23.7786	23.6857			0.223409	0.735656	-0.125271	-0.556731	sp|O14972|VP26C_HUMAN	O14972	VP26C_HUMAN	VPS26C	297	Homo sapiens	1:Experimental evidence at protein level	Vacuolar protein sorting-associated protein 26C
26.2912	25.4599	25.9841	25.8521	26.1564	25.1938	25.8274	25.7842			0.240013	0.721086	-0.156401	-0.592064	sp|O14974|MYPT1_HUMAN	O14974	MYPT1_HUMAN	PPP1R12A	1030	Homo sapiens	1:Experimental evidence at protein level	Protein phosphatase 1 regulatory subunit 12A
26.1384	25.9291	25.6566	26.1438	26.0215	25.9259	26.0271	26.0856			0.153924	0.810647	0.0480676	0.402048	sp|O14976|GAK_HUMAN	O14976	GAK_HUMAN	GAK	1311	Homo sapiens	1:Experimental evidence at protein level	Cyclin-G-associated kinase
30.0391	30.2096	30.1864	30.1777	30.0228	30.3544	30.128	30.2768			0.199571	0.763335	0.0422845	0.504978	sp|O14979|HNRDL_HUMAN	O14979	HNRDL_HUMAN	HNRNPDL	420	Homo sapiens	1:Experimental evidence at protein level	Heterogeneous nuclear ribonucleoprotein D-like
28.8627	28.9206	28.8571	29.0271	28.9818	28.9492	28.9476	28.9011			0.270284	0.691307	0.0280352	0.655124	sp|O14980|XPO1_HUMAN	O14980	XPO1_HUMAN	XPO1	1071	Homo sapiens	1:Experimental evidence at protein level	Exportin-1
25.1904	25.009	22.4622	25.3304	24.9175	25.2026	25.3141	25.432			0.470789	0.507932	0.718554	1.04045	sp|O14981|BTAF1_HUMAN	O14981	BTAF1_HUMAN	BTAF1	1849	Homo sapiens	1:Experimental evidence at protein level	TATA-binding protein-associated factor 172
27.3063	27.0068	26.9426	27.2284	27.0859	26.8803	26.9747	27.0572			0.579419	0.4281	-0.121511	-1.2339	sp|O15027|SC16A_HUMAN	O15027	SC16A_HUMAN	SEC16A	2357	Homo sapiens	1:Experimental evidence at protein level	Protein transport protein Sec16A
27.2393	27.2342	27.3132	27.2182	26.9985	27.0944	27.2013	27.3058			0.706412	0.353739	-0.101243	-1.4524	sp|O15031|PLXB2_HUMAN	O15031	PLXB2_HUMAN	PLXNB2	1838	Homo sapiens	1:Experimental evidence at protein level	Plexin-B2
27.6929	27.5292	27.5035	27.4059	27.4395	27.4323	27.4088	27.3866			0.980308	0.242408	-0.116107	-1.91048	sp|O15042|SR140_HUMAN	O15042	SR140_HUMAN	U2SURP	1029	Homo sapiens	1:Experimental evidence at protein level	U2 snRNP-associated SURP motif-containing protein
27.185	26.8863	27.0365	26.823	26.9213	26.8475	26.9409	26.896			0.434457	0.538816	-0.0812373	-0.973849	sp|O15067|PUR4_HUMAN	O15067	PUR4_HUMAN	PFAS	1338	Homo sapiens	1:Experimental evidence at protein level	Phosphoribosylformylglycinamidine synthase
23.5998	23.6436	24.1772	23.4577	24.0066	23.7566	23.7162	23.2776			0.048532	0.938166	-0.0303102	-0.138643	sp|O15085|ARHGB_HUMAN	O15085	ARHGB_HUMAN	ARHGEF11	1522	Homo sapiens	1:Experimental evidence at protein level	Rho guanine nucleotide exchange factor 11
23.8021	23.0188	23.5662	23.1426	23.6968	23.7198	23.2404	23.4508			0.278949	0.682166	0.144518	0.672876	sp|O15091|MRPP3_HUMAN	O15091	MRPP3_HUMAN	PRORP	583	Homo sapiens	1:Experimental evidence at protein level	Mitochondrial ribonuclease P catalytic subunit
24.8528	24.4341	24.1352	24.424	24.5288	23.9194	24.7871	24.6263			0.00537306	0.992144	0.00386095	0.0160639	sp|O15111|IKKA_HUMAN	O15111	IKKA_HUMAN	CHUK	745	Homo sapiens	1:Experimental evidence at protein level	Inhibitor of nuclear factor kappa-B kinase subunit alpha
25.3146	25.9228	25.5563	26.0154	26.6778	26.7674	25.9257	26.5133			1.66397	0.0999922	0.768798	3.07945	sp|O15116|LSM1_HUMAN	O15116	LSM1_HUMAN	LSM1	133	Homo sapiens	1:Experimental evidence at protein level	U6 snRNA-associated Sm-like protein LSm1
26.0186	25.3956	25.2983	25.5641	25.8648	26.2596	25.9065	25.6889			0.919557	0.263648	0.360802	1.80956	sp|O15118|NPC1_HUMAN	O15118	NPC1_HUMAN	NPC1	1278	Homo sapiens	1:Experimental evidence at protein level	NPC intracellular cholesterol transporter 1
26.3827	25.8965	26.4005	26.17	26.3516	26.6793	26.6226	26.571			1.32954	0.154766	0.343689	2.49534	sp|O15121|DEGS1_HUMAN	O15121	DEGS1_HUMAN	DEGS1	323	Homo sapiens	1:Experimental evidence at protein level	Sphingolipid delta(4)-desaturase DES1
26.7497	26.6547	26.6656	26.7954	26.7526	26.5435	27.227	26.6177			0.16956	0.794085	0.0688357	0.437922	sp|O15126|SCAM1_HUMAN	O15126	SCAM1_HUMAN	SCAMP1	338	Homo sapiens	1:Experimental evidence at protein level	Secretory carrier-associated membrane protein 1
28.6946	28.8969	28.8896	28.7807	28.6042	28.639	28.6319	28.6245			2.09914	0.052159	-0.190594	-3.90271	sp|O15127|SCAM2_HUMAN	O15127	SCAM2_HUMAN	SCAMP2	329	Homo sapiens	1:Experimental evidence at protein level	Secretory carrier-associated membrane protein 2
31.3698	31.2275	31.3609	31.3548	31.2159	31.3472	31.3085	31.3447			0.211212	0.749262	-0.0241785	-0.530408	sp|O15143|ARC1B_HUMAN	O15143	ARC1B_HUMAN	ARPC1B	372	Homo sapiens	1:Experimental evidence at protein level	Actin-related protein 2/3 complex subunit 1B
31.3319	31.5391	31.5525	31.4908	31.4024	31.3972	31.5215	31.373			0.399242	0.568177	-0.0550442	-0.908155	sp|O15144|ARPC2_HUMAN	O15144	ARPC2_HUMAN	ARPC2	300	Homo sapiens	1:Experimental evidence at protein level	Actin-related protein 2/3 complex subunit 2
29.2981	29.8219	29.7897	29.9296	30.2707	30.3187	29.8896	30.2127			1.45679	0.129753	0.463083	2.71377	sp|O15145|ARPC3_HUMAN	O15145	ARPC3_HUMAN	ARPC3	178	Homo sapiens	1:Experimental evidence at protein level	Actin-related protein 2/3 complex subunit 3
26.9508	26.693	26.7512	27.0573	26.9219	26.7131	26.7307	26.8436			0.252413	0.708396	-0.0607643	-0.618099	sp|O15160|RPAC1_HUMAN	O15160	RPAC1_HUMAN	POLR1C	346	Homo sapiens	1:Experimental evidence at protein level	DNA-directed RNA polymerases I and III subunit RPAC1
26.3822	26.1486	26.2579	26.2699	26.1516	26.3838	26.3217	26.3911			0.266094	0.694471	0.0474257	0.646494	sp|O15162|PLS1_HUMAN	O15162	PLS1_HUMAN	PLSCR1	318	Homo sapiens	1:Experimental evidence at protein level	Phospholipid scramblase 1
27.3755	27.7356	27.7014	27.8119	28.0169	27.8715	27.8503	27.9104			1.32202	0.156573	0.256237	2.48254	sp|O15173|PGRC2_HUMAN	O15173	PGRC2_HUMAN	PGRMC2	223	Homo sapiens	1:Experimental evidence at protein level	Membrane-associated progesterone receptor component 2
23.2765	25.1321	23.9907	23.7146	23.6203	24.0771	24.6067	24.1366			0.0653526	0.917742	0.0816698	0.183706	sp|O15211|RGL2_HUMAN	O15211	RGL2_HUMAN	RGL2	777	Homo sapiens	1:Experimental evidence at protein level	Ral guanine nucleotide dissociation stimulator-like 2
23.7718	24.442	24.4894	24.7571	24.7173	23.8109	23.8727	24.3275			0.250121	0.711008	-0.182974	-0.613309	sp|O15213|WDR46_HUMAN	O15213	WDR46_HUMAN	WDR46	610	Homo sapiens	1:Experimental evidence at protein level	WD repeat-containing protein 46
26.313	26.0841	26.1698	25.8183	26.0781	25.1351	26.052	25.6208			0.752244	0.333338	-0.374787	-1.52991	sp|O15226|NKRF_HUMAN	O15226	NKRF_HUMAN	NKRF	690	Homo sapiens	1:Experimental evidence at protein level	NF-kappa-B-repressing factor
23.7102	25.3697	25.4684	24.9534	25.2243	25.0981	25.285	25.2697			0.366659	0.597764	0.34385	0.846234	sp|O15228|GNPAT_HUMAN	O15228	GNPAT_HUMAN	GNPAT	680	Homo sapiens	1:Experimental evidence at protein level	Dihydroxyacetone phosphate acyltransferase
26.0783	25.834	25.9765	26.171	26.2706	26.2986	26.0355	25.993			0.593422	0.419641	0.134441	1.25833	sp|O15254|ACOX3_HUMAN	O15254	ACOX3_HUMAN	ACOX3	700	Homo sapiens	1:Experimental evidence at protein level	Peroxisomal acyl-coenzyme A oxidase 3
28.4666	28.6495	28.5876	28.4996	28.533	28.1249	28.5457	28.5247			0.488953	0.496145	-0.118746	-1.07335	sp|O15258|RER1_HUMAN	O15258	RER1_HUMAN	RER1	196	Homo sapiens	1:Experimental evidence at protein level	Protein RER1
29.9462	30.1341	29.9027	29.7778	29.957	29.8802	29.9971	29.9207			0.00619825	0.991027	-0.00144291	-0.0185137	sp|O15260|SURF4_HUMAN	O15260	SURF4_HUMAN	SURF4	269	Homo sapiens	1:Experimental evidence at protein level	Surfeit locus protein 4
27.1543	26.9919	26.9155	26.9733	26.911	26.6939	26.9573	26.7562			1.16613	0.191967	-0.179162	-2.21984	sp|O15269|SPTC1_HUMAN	O15269	SPTC1_HUMAN	SPTLC1	473	Homo sapiens	1:Experimental evidence at protein level	Serine palmitoyltransferase 1
25.1139	24.3848	24.8171	24.8882	23.5429	24.9873	24.7695	25.0492			0.222908	0.736278	-0.213784	-0.555654	sp|O15270|SPTC2_HUMAN	O15270	SPTC2_HUMAN	SPTLC2	562	Homo sapiens	1:Experimental evidence at protein level	Serine palmitoyltransferase 2
27.4972	27.3493	27.4644	27.4774	27.3831	27.3809	27.3477	27.4151			0.922724	0.263657	-0.0653687	-1.81482	sp|O15294|OGT1_HUMAN	O15294	OGT1_HUMAN	OGT	1046	Homo sapiens	1:Experimental evidence at protein level	UDP-N-acetylglucosamine--peptide N-acetylglucosaminyltransferase 110 kDa subunit
27.2758	27.1003	27.0366	27.1002	27.1611	27.119	27.2385	27.3625			0.583289	0.425439	0.0920548	1.24066	sp|O15305|PMM2_HUMAN	O15305	PMM2_HUMAN	PMM2	246	Homo sapiens	1:Experimental evidence at protein level	Phosphomannomutase 2
27.985	28.0645	28.1321	28.0931	27.7101	27.9657	27.3146	26.8619			1.32747	0.155409	-0.605604	-2.49181	sp|O15321|TM9S1_HUMAN	O15321	TM9S1_HUMAN	TM9SF1	606	Homo sapiens	2:Experimental evidence at transcript level	Transmembrane 9 superfamily member 1
29.8016	29.8467	29.6359	29.4323	29.6063	29.7545	29.7813	29.6909			0.105438	0.867293	0.0290847	0.286071	sp|O15347|HMGB3_HUMAN	O15347	HMGB3_HUMAN	HMGB3	200	Homo sapiens	1:Experimental evidence at protein level	High mobility group protein B3
27.3948	27.6599	27.6424	27.3572	27.4251	27.5712	27.5209	27.5561			0.0188094	0.975584	0.00478411	0.0554056	sp|O15355|PPM1G_HUMAN	O15355	PPM1G_HUMAN	PPM1G	546	Homo sapiens	1:Experimental evidence at protein level	Protein phosphatase 1G
27.7831	27.5648	27.5787	27.7088	27.6981	27.6826	27.7226	27.8416			0.567142	0.437389	0.0773549	1.21239	sp|O15357|SHIP2_HUMAN	O15357	SHIP2_HUMAN	INPPL1	1258	Homo sapiens	1:Experimental evidence at protein level	Phosphatidylinositol 3,4,5-trisphosphate 5-phosphatase 2
28.421	28.6118	28.6163	28.5584	28.5918	28.6653	28.7268	28.6956			1.14602	0.198557	0.11796	2.18621	sp|O15371|EIF3D_HUMAN	O15371	EIF3D_HUMAN	EIF3D	548	Homo sapiens	1:Experimental evidence at protein level	Eukaryotic translation initiation factor 3 subunit D
28.4161	28.5426	28.4718	28.4738	28.4489	28.475	28.5024	28.4567			0.0667376	0.915616	-0.00533915	-0.187357	sp|O15372|EIF3H_HUMAN	O15372	EIF3H_HUMAN	EIF3H	352	Homo sapiens	1:Experimental evidence at protein level	Eukaryotic translation initiation factor 3 subunit H
27.3175	27.2543	27.3107	27.2147	27.3	27.4472	27.3058	27.4239			1.08143	0.213182	0.0949054	2.07853	sp|O15382|BCAT2_HUMAN	O15382	BCAT2_HUMAN	BCAT2	392	Homo sapiens	1:Experimental evidence at protein level	Branched-chain-amino-acid aminotransferase, mitochondrial
25.4342	26.0501	25.6427	25.4563	25.3307	25.3909	25.827	25.1661			0.494062	0.491919	-0.217157	-1.08256	sp|O15397|IPO8_HUMAN	O15397	IPO8_HUMAN	IPO8	1037	Homo sapiens	1:Experimental evidence at protein level	Importin-8
27.0885	27.4018	27.3063	27.5272	27.3222	27.5448	27.6006	27.4587			0.652707	0.383755	0.150621	1.36076	sp|O15400|STX7_HUMAN	O15400	STX7_HUMAN	STX7	261	Homo sapiens	1:Experimental evidence at protein level	Syntaxin-7
28.7851	28.8632	28.8345	28.9433	28.8737	28.6007	28.8149	28.7651			0.663952	0.377488	-0.0929446	-1.38003	sp|O15427|MOT4_HUMAN	O15427	MOT4_HUMAN	SLC16A3	465	Homo sapiens	1:Experimental evidence at protein level	Monocarboxylate transporter 4
24.4134	27.059	26.9647	26.9945	23.0881	27.4333	26.988	27.2162			0.0506811	0.93696	-0.176471	-0.144477	sp|O15431|COPT1_HUMAN	O15431	COPT1_HUMAN	SLC31A1	190	Homo sapiens	1:Experimental evidence at protein level	High affinity copper uptake protein 1
27.3223	27.1988	27.2005	27.3457	27.4555	27.4657	27.2603	27.5517			1.20406	0.180243	0.166479	2.28338	sp|O15498|YKT6_HUMAN	O15498	YKT6_HUMAN	YKT6	198	Homo sapiens	1:Experimental evidence at protein level	Synaptobrevin homolog YKT6
30.7192	31.244	31.1144	31.1253	31.3675	31.5079	31.1318	31.3302			1.06566	0.216181	0.283606	2.05229	sp|O15511|ARPC5_HUMAN	O15511	ARPC5_HUMAN	ARPC5	151	Homo sapiens	1:Experimental evidence at protein level	Actin-related protein 2/3 complex subunit 5
27.0676	26.5718	26.6258	26.507	26.8142	26.7654	26.5818	26.9166			0.209325	0.750922	0.0764227	0.526308	sp|O15523|DDX3Y_HUMAN	O15523	DDX3Y_HUMAN	DDX3Y	660	Homo sapiens	1:Experimental evidence at protein level	ATP-dependent RNA helicase DDX3Y
25.3181	25.6903	25.3334	25.7691	25.8098	25.5982	25.463	25.5524			0.226175	0.7343	0.0781169	0.562656	sp|O15525|MAFG_HUMAN	O15525	MAFG_HUMAN	MAFG	162	Homo sapiens	1:Experimental evidence at protein level	Transcription factor MafG
25.6582	25.3171	25.3639	25.4609	25.6207	25.4277	25.5891	25.3227			0.148071	0.817798	0.0400162	0.388443	sp|O15530|PDPK1_HUMAN	O15530	PDPK1_HUMAN	PDPK1	556	Homo sapiens	1:Experimental evidence at protein level	3-phosphoinositide-dependent protein kinase 1
28.78	28.6828	28.7344	28.8072	28.7167	28.7514	28.8178	28.7643			0.12472	0.847228	0.0114627	0.333117	sp|O15533|TPSN_HUMAN	O15533	TPSN_HUMAN	TAPBP	448	Homo sapiens	1:Experimental evidence at protein level	Tapasin
24.5365	24.5361	25.2237	25.4021	25.0531	24.8834	24.7685	25.058			0.023117	0.969543	0.0161157	0.0677802	sp|O15554|KCNN4_HUMAN	O15554	KCNN4_HUMAN	KCNN4	427	Homo sapiens	1:Experimental evidence at protein level	Intermediate conductance calcium-activated potassium channel protein 4
29.1888	29.0681	29.1102	29.0422	29.0602	29.0689	29.0751	29.162			0.0992403	0.875299	-0.010787	-0.270665	sp|O43143|DHX15_HUMAN	O43143	DHX15_HUMAN	DHX15	795	Homo sapiens	1:Experimental evidence at protein level	ATP-dependent RNA helicase DHX15
28.8029	28.5681	28.4939	28.481	28.5647	28.2582	28.5748	28.2446			0.725598	0.346097	-0.175914	-1.48491	sp|O43148|MCES_HUMAN	O43148	MCES_HUMAN	RNMT	476	Homo sapiens	1:Experimental evidence at protein level	mRNA cap guanine-N7 methyltransferase
27.247	26.3471	26.3566	27.0765	26.7462	26.916	27.1244	26.8045			0.226111	0.734089	0.140996	0.56252	sp|O43149|ZZEF1_HUMAN	O43149	ZZEF1_HUMAN	ZZEF1	2961	Homo sapiens	1:Experimental evidence at protein level	Zinc finger ZZ-type and EF-hand domain-containing protein 1
25.3871	24.5511	24.3175	25.0317	25.0345	24.2606	24.8544	23.9615			0.367061	0.597622	-0.294091	-0.847006	sp|O43150|ASAP2_HUMAN	O43150	ASAP2_HUMAN	ASAP2	1006	Homo sapiens	1:Experimental evidence at protein level	Arf-GAP with SH3 domain, ANK repeat and PH domain-containing protein 2
25.7666	25.4022	25.5364	25.3611	25.5328	24.6998	25.1086	25.2257			0.987227	0.239623	-0.374885	-1.92197	sp|O43159|RRP8_HUMAN	O43159	RRP8_HUMAN	RRP8	456	Homo sapiens	1:Experimental evidence at protein level	Ribosomal RNA-processing protein 8
27.9081	28.357	28.5396	28.0137	28.0141	28.3737	28.3157	28.3082			0.106171	0.866758	0.048347	0.287883	sp|O43169|CYB5B_HUMAN	O43169	CYB5B_HUMAN	CYB5B	150	Homo sapiens	1:Experimental evidence at protein level	Cytochrome b5 type B
27.5124	27.2713	27.3214	27.4886	27.2943	27.2689	27.3792	27.2577			0.72888	0.344576	-0.0983677	-1.49047	sp|O43172|PRP4_HUMAN	O43172	PRP4_HUMAN	PRPF4	522	Homo sapiens	1:Experimental evidence at protein level	U4/U6 small nuclear ribonucleoprotein Prp4
30.3464	30.2372	30.2882	30.1868	30.1646	30.1984	30.291	30.3397			0.113427	0.859195	-0.0162063	-0.305722	sp|O43175|SERA_HUMAN	O43175	SERA_HUMAN	PHGDH	533	Homo sapiens	1:Experimental evidence at protein level	D-3-phosphoglycerate dehydrogenase
27.4193	27.2982	27.313	27.2944	26.9164	27.0304	27.2796	27.1652			1.48505	0.124584	-0.233332	-2.76285	sp|O43181|NDUS4_HUMAN	O43181	NDUS4_HUMAN	NDUFS4	175	Homo sapiens	1:Experimental evidence at protein level	NADH dehydrogenase [ubiquinone] iron-sulfur protein 4, mitochondrial
27.0798	27.2326	27.082	27.0638	27.1298	27.261	27.1355	27.2344			0.708429	0.353295	0.0756431	1.45582	sp|O43237|DC1L2_HUMAN	O43237	DC1L2_HUMAN	DYNC1LI2	492	Homo sapiens	1:Experimental evidence at protein level	Cytoplasmic dynein 1 light intermediate chain 2
28.8521	29.0701	29.0794	29.0665	29.1186	29.1618	29.0646	29.0485			0.638701	0.391592	0.081347	1.3367	sp|O43242|PSMD3_HUMAN	O43242	PSMD3_HUMAN	PSMD3	534	Homo sapiens	1:Experimental evidence at protein level	26S proteasome non-ATPase regulatory subunit 3
27.6248	27.466	27.5852	27.4302	27.5271	27.2676	27.4372	27.322			0.945096	0.253774	-0.138043	-1.85199	sp|O43252|PAPS1_HUMAN	O43252	PAPS1_HUMAN	PAPSS1	624	Homo sapiens	1:Experimental evidence at protein level	Bifunctional 3'-phosphoadenosine 5'-phosphosulfate synthase 1
24.6822	23.6429	25.5933	24.7685	24.3514	24.8807	24.7055	24.3584			0.0840149	0.893817	-0.0977011	-0.232187	sp|O43264|ZW10_HUMAN	O43264	ZW10_HUMAN	ZW10	779	Homo sapiens	1:Experimental evidence at protein level	Centromere/kinetochore protein zw10 homolog
26.7586	26.4397	26.6475	26.6493	26.565	26.4198	26.3618	26.4942			1.06151	0.215917	-0.163539	-2.04539	sp|O43290|SNUT1_HUMAN	O43290	SNUT1_HUMAN	SART1	800	Homo sapiens	1:Experimental evidence at protein level	U4/U6.U5 tri-snRNP-associated protein 1
28.2401	27.8337	27.7778	28.2204	28.0448	27.8426	27.9636	27.9208			0.232754	0.728196	-0.0750675	-0.576685	sp|O43292|GPAA1_HUMAN	O43292	GPAA1_HUMAN	GPAA1	621	Homo sapiens	1:Experimental evidence at protein level	Glycosylphosphatidylinositol anchor attachment 1 protein
27.4672	27.3407	27.3125	27.3082	27.0514	27.2648	27.1551	27.2738			1.42159	0.134605	-0.170873	-2.65292	sp|O43312|MTSS1_HUMAN	O43312	MTSS1_HUMAN	MTSS1	755	Homo sapiens	1:Experimental evidence at protein level	Protein MTSS 1
25.7531	25.6896	25.2381	25.6765	25.471	25.6432	25.8339	25.696			0.202811	0.759422	0.0717268	0.512088	sp|O43314|VIP2_HUMAN	O43314	VIP2_HUMAN	PPIP5K2	1243	Homo sapiens	1:Experimental evidence at protein level	Inositol hexakisphosphate and diphosphoinositol-pentakisphosphate kinase 2
25.2644	24.9669	23.0365	24.8955	23.4157	25.1979	25.1105	25.2559			0.112187	0.860564	0.204184	0.302686	sp|O43318|M3K7_HUMAN	O43318	M3K7_HUMAN	MAP3K7	606	Homo sapiens	1:Experimental evidence at protein level	Mitogen-activated protein kinase kinase kinase 7
27.1789	27.3643	27.2537	27.3986	27.4389	27.371	27.4107	27.4247			1.11679	0.203813	0.11248	2.13743	sp|O43324|MCA3_HUMAN	O43324	MCA3_HUMAN	EEF1E1	174	Homo sapiens	1:Experimental evidence at protein level	Eukaryotic translation elongation factor 1 epsilon-1
29.6008	29.636	29.6627	29.5591	29.623	29.7114	29.6729	29.7192			1.11294	0.203961	0.0669851	2.13101	sp|O43390|HNRPR_HUMAN	O43390	HNRPR_HUMAN	HNRNPR	633	Homo sapiens	1:Experimental evidence at protein level	Heterogeneous nuclear ribonucleoprotein R
26.8842	26.9072	26.8049	26.8696	26.8483	26.6926	27.1204	26.7569			0.0430123	0.946366	-0.01195	-0.123549	sp|O43395|PRPF3_HUMAN	O43395	PRPF3_HUMAN	PRPF3	683	Homo sapiens	1:Experimental evidence at protein level	U4/U6 small nuclear ribonucleoprotein Prp3
28.7637	28.597	28.7298	28.4832	28.6912	28.6003	28.6094	28.5713			0.138626	0.830719	-0.0253963	-0.366272	sp|O43396|TXNL1_HUMAN	O43396	TXNL1_HUMAN	TXNL1	289	Homo sapiens	1:Experimental evidence at protein level	Thioredoxin-like protein 1
28.9865	29.5128	29.4067	29.5798	29.6564	29.9522	29.5262	29.7508			1.14213	0.200472	0.349943	2.17973	sp|O43399|TPD54_HUMAN	O43399	TPD54_HUMAN	TPD52L2	206	Homo sapiens	1:Experimental evidence at protein level	Tumor protein D54
26.1549	26.3079	25.9973	25.8996	26.1632	25.8772	26.3705	26.0165			0.0425751	0.946631	0.016943	0.122347	sp|O43402|EMC8_HUMAN	O43402	EMC8_HUMAN	EMC8	210	Homo sapiens	1:Experimental evidence at protein level	ER membrane protein complex subunit 8
27.312	27.1871	26.943	27.2713	27.1089	27.1247	27.2748	27.0343			0.170841	0.792183	-0.0426722	-0.440832	sp|O43414|ERI3_HUMAN	O43414	ERI3_HUMAN	ERI3	337	Homo sapiens	1:Experimental evidence at protein level	ERI1 exoribonuclease 3
24.9707	25.2958	24.9124	25.4964	25.5161	25.4116	25.9038	25.7405			1.43743	0.13242	0.474191	2.68027	sp|O43427|FIBP_HUMAN	O43427	FIBP_HUMAN	FIBP	364	Homo sapiens	1:Experimental evidence at protein level	Acidic fibroblast growth factor intracellular-binding protein
25.7467	25.7193	25.7591	25.7548	25.9758	25.8705	25.8527	26.0836			1.99843	0.0608791	0.200645	3.70437	sp|O43432|IF4G3_HUMAN	O43432	IF4G3_HUMAN	EIF4G3	1585	Homo sapiens	1:Experimental evidence at protein level	Eukaryotic translation initiation factor 4 gamma 3
29.7721	29.8203	29.8577	29.9408	29.874	29.8786	29.9052	29.9102			0.561869	0.441746	0.0442648	1.20313	sp|O43447|PPIH_HUMAN	O43447	PPIH_HUMAN	PPIH	177	Homo sapiens	1:Experimental evidence at protein level	Peptidyl-prolyl cis-trans isomerase H
26.576	26.7025	26.8177	26.1562	26.78	26.4754	26.3774	26.5388			0.0418274	0.947663	-0.0201941	-0.120289	sp|O43464|HTRA2_HUMAN	O43464	HTRA2_HUMAN	HTRA2	458	Homo sapiens	1:Experimental evidence at protein level	Serine protease HTRA2, mitochondrial
29.232	29.2149	29.182	29.1585	29.177	29.2708	29.1924	29.1737			0.0852592	0.891776	0.00662231	0.235366	sp|O43488|ARK72_HUMAN	O43488	ARK72_HUMAN	AKR7A2	359	Homo sapiens	1:Experimental evidence at protein level	Aflatoxin B1 aldehyde reductase member 2
26.5161	26.467	26.649	26.4183	26.3484	26.2451	26.4733	26.3462			1.23623	0.173707	-0.159348	-2.33746	sp|O43491|E41L2_HUMAN	O43491	E41L2_HUMAN	EPB41L2	1005	Homo sapiens	1:Experimental evidence at protein level	Band 4.1-like protein 2
25.5301	25.5278	25.6334	25.5875	25.6015	25.4375	25.8068	25.517			0.0916658	0.884364	0.0209785	0.251637	sp|O43493|TGON2_HUMAN	O43493	TGON2_HUMAN	TGOLN2	437	Homo sapiens	1:Experimental evidence at protein level	Trans-Golgi network integral membrane protein 2
27.5303	27.6212	27.784	27.6563	27.8455	27.9237	27.8115	27.9504			2.04656	0.0565549	0.234812	3.79852	sp|O43504|LTOR5_HUMAN	O43504	LTOR5_HUMAN	LAMTOR5	91	Homo sapiens	1:Experimental evidence at protein level	Ragulator complex protein LAMTOR5
24.3705	24.931	23.6478	25.7755	23.8488	25.452	24.8971	25.5923			0.172568	0.79036	0.266364	0.444746	sp|O43516|WIPF1_HUMAN	O43516	WIPF1_HUMAN	WIPF1	503	Homo sapiens	1:Experimental evidence at protein level	WAS/WASL-interacting protein family member 1
26.923	27.5176	27.5439	27.8448	27.7201	27.7899	28.0416	27.6911			0.849201	0.287575	0.353334	1.69241	sp|O43583|DENR_HUMAN	O43583	DENR_HUMAN	DENR	198	Homo sapiens	1:Experimental evidence at protein level	Density-regulated protein
26.937	26.8541	26.7231	26.9071	26.7274	26.6617	26.8013	26.8242			0.850457	0.286703	-0.101687	-1.69451	sp|O43592|XPOT_HUMAN	O43592	XPOT_HUMAN	XPOT	962	Homo sapiens	1:Experimental evidence at protein level	Exportin-T
26.4386	26.4314	26.2202	26.2577	25.9653	26.1336	26.2294	26.1115			1.548	0.115105	-0.227004	-2.87304	sp|O43597|SPY2_HUMAN	O43597	SPY2_HUMAN	SPRY2	315	Homo sapiens	1:Experimental evidence at protein level	Protein sprouty homolog 2
27.6648	28.1724	27.8563	27.7156	27.6753	28.4187	28.1263	28.2119			0.628382	0.39636	0.255762	1.31892	sp|O43598|DNPH1_HUMAN	O43598	DNPH1_HUMAN	DNPH1	174	Homo sapiens	1:Experimental evidence at protein level	2'-deoxynucleoside 5'-phosphate N-hydrolase 1
28.1302	28.1963	28.0308	28.1161	28.1806	27.9774	28.0531	28.0953			0.326204	0.636143	-0.0417123	-0.767602	sp|O43615|TIM44_HUMAN	O43615	TIM44_HUMAN	TIMM44	452	Homo sapiens	1:Experimental evidence at protein level	Mitochondrial import inner membrane translocase subunit TIM44
23.5126	26.8556	27.0027	27.5109	27.1309	26.6793	26.6553	26.9496			0.286386	0.674125	0.633348	0.688012	sp|O43617|TPPC3_HUMAN	O43617	TPPC3_HUMAN	TRAPPC3	180	Homo sapiens	1:Experimental evidence at protein level	Trafficking protein particle complex subunit 3
26.6219	26.6551	26.4446	26.2651	26.8786	26.8123	27.1114	27.0484	+	Lmex_UI	2.18857	0.0489459	0.465965	4.08331	sp|O43633|CHM2A_HUMAN	O43633	CHM2A_HUMAN	CHMP2A	222	Homo sapiens	1:Experimental evidence at protein level	Charged multivesicular body protein 2a
26.8947	26.8385	26.6131	26.7317	26.5835	26.2963	26.7334	26.5554			1.0745	0.214267	-0.2274	-2.067	sp|O43639|NCK2_HUMAN	O43639	NCK2_HUMAN	NCK2	380	Homo sapiens	1:Experimental evidence at protein level	Cytoplasmic protein NCK2
24.5454	24.6149	23.9642	25.0337	25.5295	25.0297	24.8936	25.4858			1.36365	0.145658	0.695088	2.55349	sp|O43657|TSN6_HUMAN	O43657	TSN6_HUMAN	TSPAN6	245	Homo sapiens	1:Experimental evidence at protein level	Tetraspanin-6
26.5801	26.1829	26.444	26.5465	26.4429	26.0549	26.5291	26.2457			0.376646	0.587056	-0.12024	-0.865339	sp|O43660|PLRG1_HUMAN	O43660	PLRG1_HUMAN	PLRG1	514	Homo sapiens	1:Experimental evidence at protein level	Pleiotropic regulator 1
27.6757	28.1401	28.1661	28.7233	28.4174	28.3394	28.3623	27.9594			0.149263	0.816897	0.0933247	0.391222	sp|O43665|RGS10_HUMAN	O43665	RGS10_HUMAN	RGS10	181	Homo sapiens	1:Experimental evidence at protein level	Regulator of G-protein signaling 10
28.1755	27.9758	28.1631	28.0385	27.8258	28.2601	27.967	28.23			0.053131	0.934324	-0.0174642	-0.151101	sp|O43670|ZN207_HUMAN	O43670	ZN207_HUMAN	ZNF207	478	Homo sapiens	1:Experimental evidence at protein level	BUB3-interacting and GLEBS motif-containing protein ZNF207
26.5021	27.0193	26.7325	26.879	26.8369	27.0344	26.7445	26.8028			0.225829	0.7345	0.0714393	0.561915	sp|O43674|NDUB5_HUMAN	O43674	NDUB5_HUMAN	NDUFB5	189	Homo sapiens	1:Experimental evidence at protein level	NADH dehydrogenase [ubiquinone] 1 beta subcomplex subunit 5, mitochondrial
27.9995	27.6572	27.5099	27.8425	27.7544	27.6241	27.8146	27.6735			0.115081	0.857235	-0.0355959	-0.309762	sp|O43676|NDUB3_HUMAN	O43676	NDUB3_HUMAN	NDUFB3	98	Homo sapiens	1:Experimental evidence at protein level	NADH dehydrogenase [ubiquinone] 1 beta subcomplex subunit 3
25.2638	25.5123	24.882	25.2718	26.1196	26.019	25.7433	25.9082	+	Lmex_UI	2.46325	0.0321091	0.715025	4.66717	sp|O43678|NDUA2_HUMAN	O43678	NDUA2_HUMAN	NDUFA2	99	Homo sapiens	1:Experimental evidence at protein level	NADH dehydrogenase [ubiquinone] 1 alpha subcomplex subunit 2
28.5633	28.5183	28.4048	28.4771	28.4792	28.3842	28.479	28.4912			0.330517	0.633492	-0.0324993	-0.776085	sp|O43681|GET3_HUMAN	O43681	GET3_HUMAN	GET3	348	Homo sapiens	1:Experimental evidence at protein level	ATPase GET3
28.4985	28.4156	28.3929	28.3229	28.4061	28.2883	28.4877	28.3288			0.207175	0.753428	-0.0297289	-0.521623	sp|O43684|BUB3_HUMAN	O43684	BUB3_HUMAN	BUB3	328	Homo sapiens	1:Experimental evidence at protein level	Mitotic checkpoint protein BUB3
31.6824	31.8575	31.8899	31.7663	31.9127	32.024	31.9295	31.972			1.63441	0.103181	0.160528	3.02639	sp|O43707|ACTN4_HUMAN	O43707	ACTN4_HUMAN	ACTN4	911	Homo sapiens	1:Experimental evidence at protein level	Alpha-actinin-4
25.7775	25.9539	25.9146	26.2908	26.0618	26.2612	25.9499	26.5925			0.619251	0.403101	0.232139	1.30314	sp|O43708|MAAI_HUMAN	O43708	MAAI_HUMAN	GSTZ1	216	Homo sapiens	1:Experimental evidence at protein level	Maleylacetoacetate isomerase
24.7685	23.6059	23.8154	24.554	24.1758	24.1078	22.9922	24.7323			0.152841	0.812244	-0.183925	-0.39954	sp|O43716|GATC_HUMAN	O43716	GATC_HUMAN	GATC	136	Homo sapiens	1:Experimental evidence at protein level	Glutamyl-tRNA(Gln) amidotransferase subunit C, mitochondrial
27.1908	26.9659	27.1786	26.8905	27.1238	27.3571	27.3392	27.2911			1.26911	0.166843	0.221361	2.39289	sp|O43719|HTSF1_HUMAN	O43719	HTSF1_HUMAN	HTATSF1	755	Homo sapiens	1:Experimental evidence at protein level	HIV Tat-specific factor 1
24.4855	23.8242	24.4769	24.172	24.5879	23.7956	24.2471	23.8704			0.185972	0.777011	-0.114397	-0.474871	sp|O43741|AAKB2_HUMAN	O43741	AAKB2_HUMAN	PRKAB2	272	Homo sapiens	1:Experimental evidence at protein level	5'-AMP-activated protein kinase subunit beta-2
27.843	27.7859	27.7176	27.7835	27.7181	27.6628	27.7131	27.6941			1.61632	0.103612	-0.0854616	-2.99407	sp|O43747|AP1G1_HUMAN	O43747	AP1G1_HUMAN	AP1G1	822	Homo sapiens	1:Experimental evidence at protein level	AP-1 complex subunit gamma-1
24.1024	25.6915	26.3437	25.1971	25.8924	25.6923	25.8705	25.6559			0.411774	0.559406	0.444102	0.931672	sp|O43752|STX6_HUMAN	O43752	STX6_HUMAN	STX6	255	Homo sapiens	1:Experimental evidence at protein level	Syntaxin-6
25.4768	25.2855	25.5329	25.1247	25.9266	25.3451	25.8007	25.6299			1.06245	0.216202	0.320597	2.04696	sp|O43759|SNG1_HUMAN	O43759	SNG1_HUMAN	SYNGR1	233	Homo sapiens	1:Experimental evidence at protein level	Synaptogyrin-1
28.8522	28.5671	28.794	28.7571	28.7093	28.6772	28.6392	28.7134			0.396605	0.570085	-0.0578418	-0.903188	sp|O43760|SNG2_HUMAN	O43760	SNG2_HUMAN	SYNGR2	224	Homo sapiens	1:Experimental evidence at protein level	Synaptogyrin-2
27.4039	27.6248	27.735	27.6892	27.9971	27.9852	27.7595	27.9209			1.78833	0.0829623	0.30247	3.30626	sp|O43765|SGTA_HUMAN	O43765	SGTA_HUMAN	SGTA	313	Homo sapiens	1:Experimental evidence at protein level	Small glutamine-rich tetratricopeptide repeat-containing protein alpha
26.72	28.1107	27.9034	28.3322	28.5854	28.6503	28.5342	28.7295			1.25555	0.169302	0.858277	2.37001	sp|O43768|ENSA_HUMAN	O43768	ENSA_HUMAN	ENSA	121	Homo sapiens	1:Experimental evidence at protein level	Alpha-endosulfine
27.6861	27.2484	27.2911	27.5213	27.4651	27.2141	27.2488	27.3991			0.386477	0.580051	-0.104937	-0.884034	sp|O43772|MCAT_HUMAN	O43772	MCAT_HUMAN	SLC25A20	301	Homo sapiens	1:Experimental evidence at protein level	Mitochondrial carnitine/acylcarnitine carrier protein
29.8839	29.8082	29.8345	29.8376	29.8222	29.7896	29.8346	29.7906			0.818243	0.299967	-0.031816	-1.6407	sp|O43776|SYNC_HUMAN	O43776	SYNC_HUMAN	NARS1	548	Homo sapiens	1:Experimental evidence at protein level	Asparagine--tRNA ligase, cytoplasmic
26.4778	26.2219	26.4023	26.462	26.2412	26.2978	26.3487	26.3234			0.675527	0.372393	-0.0882134	-1.39982	sp|O43795|MYO1B_HUMAN	O43795	MYO1B_HUMAN	MYO1B	1136	Homo sapiens	1:Experimental evidence at protein level	Unconventional myosin-Ib
28.1389	28.5375	28.3312	28.4223	28.5544	28.7596	28.4059	28.6151			1.05066	0.218159	0.226269	2.02736	sp|O43809|CPSF5_HUMAN	O43809	CPSF5_HUMAN	NUDT21	227	Homo sapiens	1:Experimental evidence at protein level	Cleavage and polyadenylation specificity factor subunit 5
27.0206	26.9419	26.9392	27.1406	27.0205	27.1148	27.0088	26.9763			0.131523	0.84044	0.0195155	0.349413	sp|O43813|LANC1_HUMAN	O43813	LANC1_HUMAN	LANCL1	399	Homo sapiens	1:Experimental evidence at protein level	Glutathione S-transferase LANCL1
27.4788	27.3722	27.3435	27.2802	27.3678	27.2514	27.3823	27.2094			0.508418	0.482407	-0.0659509	-1.10833	sp|O43815|STRN_HUMAN	O43815	STRN_HUMAN	STRN	780	Homo sapiens	1:Experimental evidence at protein level	Striatin
27.759	27.4774	26.6596	26.9617	27.8051	27.54	27.1588	27.5091			0.463505	0.513846	0.288789	1.02719	sp|O43818|U3IP2_HUMAN	O43818	U3IP2_HUMAN	RRP9	475	Homo sapiens	1:Experimental evidence at protein level	U3 small nucleolar RNA-interacting protein 2
26.1088	25.6764	25.7835	26.1885	25.8557	25.8896	25.883	25.4282			0.474873	0.505574	-0.175169	-1.04787	sp|O43819|SCO2_HUMAN	O43819	SCO2_HUMAN	SCO2	266	Homo sapiens	1:Experimental evidence at protein level	Protein SCO2 homolog, mitochondrial
24.7928	25.1069	24.3639	24.1305	23.5671	23.8794	24.1454	24.1006			1.41948	0.134379	-0.675412	-2.64929	sp|O43823|AKAP8_HUMAN	O43823	AKAP8_HUMAN	AKAP8	692	Homo sapiens	1:Experimental evidence at protein level	A-kinase anchor protein 8
27.8192	27.907	27.9288	27.9473	27.8888	27.9198	27.9684	27.8734			0.128032	0.842619	0.0120282	0.34107	sp|O43837|IDH3B_HUMAN	O43837	IDH3B_HUMAN	IDH3B	385	Homo sapiens	1:Experimental evidence at protein level	Isocitrate dehydrogenase [NAD] subunit beta, mitochondrial
27.7179	27.5786	27.6591	27.7533	27.8072	27.7192	27.6434	27.7244			0.401763	0.565854	0.0463552	0.912899	sp|O43847|NRDC_HUMAN	O43847	NRDC_HUMAN	NRDC	1151	Homo sapiens	1:Experimental evidence at protein level	Nardilysin
29.6407	29.832	29.8072	29.696	29.9312	30.0116	30.0619	30.08	+	Lmex_UI	2.57787	0.02564	0.277213	4.9251	sp|O43852|CALU_HUMAN	O43852	CALU_HUMAN	CALU	315	Homo sapiens	1:Experimental evidence at protein level	Calumenin
30.1387	30.118	29.96	29.9407	30.168	30.0401	30.2602	30.2072			0.94717	0.25307	0.129529	1.85544	sp|O43865|SAHH2_HUMAN	O43865	SAHH2_HUMAN	AHCYL1	530	Homo sapiens	1:Experimental evidence at protein level	S-adenosylhomocysteine hydrolase-like protein 1
27.3646	27.0988	27.1874	26.9701	27.3566	27.4524	27.3537	27.4876			1.54921	0.115203	0.257343	2.87518	sp|O43914|TYOBP_HUMAN	O43914	TYOBP_HUMAN	TYROBP	113	Homo sapiens	1:Experimental evidence at protein level	TYRO protein tyrosine kinase-binding protein
27.5284	27.3882	27.4174	27.5532	27.7612	28.0628	27.4454	27.5985			0.898291	0.271954	0.245171	1.77419	sp|O43920|NDUS5_HUMAN	O43920	NDUS5_HUMAN	NDUFS5	106	Homo sapiens	1:Experimental evidence at protein level	NADH dehydrogenase [ubiquinone] iron-sulfur protein 5
25.6502	25.9552	26.0549	25.5493	25.6018	25.8369	25.8791	25.5497			0.236878	0.724748	-0.0855355	-0.585436	sp|O43924|PDE6D_HUMAN	O43924	PDE6D_HUMAN	PDE6D	150	Homo sapiens	1:Experimental evidence at protein level	Retinal rod rhodopsin-sensitive cGMP 3',5'-cyclic phosphodiesterase subunit delta
27.5871	27.2541	27.2407	27.4903	27.3396	27.3764	27.471	27.5379			0.14953	0.8166	0.0381861	0.391844	sp|O60216|RAD21_HUMAN	O60216	RAD21_HUMAN	RAD21	631	Homo sapiens	1:Experimental evidence at protein level	Double-strand-break repair protein rad21 homolog
26.4472	26.2707	26.1073	26.4248	26.5755	26.3134	26.6329	26.4118			0.785156	0.316724	0.170909	1.58526	sp|O60231|DHX16_HUMAN	O60231	DHX16_HUMAN	DHX16	1041	Homo sapiens	1:Experimental evidence at protein level	Pre-mRNA-splicing factor ATP-dependent RNA helicase DHX16
23.8015	25.4773	23.7748	22.6094	26.5945	26.1771	26.1802	26.1929			2.12662	0.0518354	2.37043	3.95774	sp|O60232|ZNRD2_HUMAN	O60232	ZNRD2_HUMAN	ZNRD2	199	Homo sapiens	1:Experimental evidence at protein level	Protein ZNRD2
28.9286	29.1069	29.0947	29.1642	29.1936	29.2581	29.0009	29.1088			0.388233	0.578271	0.0667686	0.887363	sp|O60234|GMFG_HUMAN	O60234	GMFG_HUMAN	GMFG	142	Homo sapiens	1:Experimental evidence at protein level	Glia maturation factor gamma
25.1947	25.6958	23.6249	24.5872	24.9249	25.3119	24.5037	24.469			0.0185818	0.975622	0.0267138	0.0547485	sp|O60244|MED14_HUMAN	O60244	MED14_HUMAN	MED14	1454	Homo sapiens	1:Experimental evidence at protein level	Mediator of RNA polymerase II transcription subunit 14
26.8739	26.7398	26.8893	27.0586	26.7068	27.0288	26.6294	26.944			0.21939	0.739588	-0.0631185	-0.548092	sp|O60256|KPRB_HUMAN	O60256	KPRB_HUMAN	PRPSAP2	369	Homo sapiens	1:Experimental evidence at protein level	Phosphoribosyl pyrophosphate synthase-associated protein 2
31.0436	30.9161	30.899	30.9943	30.9441	30.865	31.0527	30.9203			0.128293	0.842207	-0.0177526	-0.341695	sp|O60264|SMCA5_HUMAN	O60264	SMCA5_HUMAN	SMARCA5	1052	Homo sapiens	1:Experimental evidence at protein level	SWI/SNF-related matrix-associated actin-dependent regulator of chromatin subfamily A member 5
26.5713	26.421	26.6937	26.6166	26.7532	26.8924	26.7915	26.9178			2.03516	0.0580057	0.263062	3.77612	sp|O60271|JIP4_HUMAN	O60271	JIP4_HUMAN	SPAG9	1321	Homo sapiens	1:Experimental evidence at protein level	C-Jun-amino-terminal kinase-interacting protein 4
26.1558	26.1017	26.1937	25.9863	26.2904	26.0548	26.1043	25.2574			0.334188	0.630199	-0.182669	-0.783287	sp|O60306|AQR_HUMAN	O60306	AQR_HUMAN	AQR	1485	Homo sapiens	1:Experimental evidence at protein level	RNA helicase aquarius
27.5095	27.4301	27.5519	27.4195	27.4149	27.4473	27.4145	27.4509			0.660491	0.379049	-0.0458508	-1.37411	sp|O60313|OPA1_HUMAN	O60313	OPA1_HUMAN	OPA1	960	Homo sapiens	1:Experimental evidence at protein level	Dynamin-like 120 kDa protein, mitochondrial
26.4772	25.6138	25.5373	25.2051	25.1117	25.4864	25.7384	25.3512			0.422207	0.549068	-0.286418	-0.951131	sp|O60331|PI51C_HUMAN	O60331	PI51C_HUMAN	PIP5K1C	668	Homo sapiens	1:Experimental evidence at protein level	Phosphatidylinositol 4-phosphate 5-kinase type-1 gamma
26.9857	26.9278	26.9555	26.9576	26.9563	27.2282	27.1257	27.1353			1.43454	0.132699	0.154745	2.67526	sp|O60341|KDM1A_HUMAN	O60341	KDM1A_HUMAN	KDM1A	852	Homo sapiens	1:Experimental evidence at protein level	Lysine-specific histone demethylase 1A
27.7795	28.0497	27.9168	27.3682	27.6848	27.9597	27.9567	27.9636			0.288505	0.672847	0.112666	0.692309	sp|O60361|NDK8_HUMAN	O60361	NDK8_HUMAN	NME2P1	137	Homo sapiens	5:Protein uncertain	Putative nucleoside diphosphate kinase
29.1128	29.101	29.1614	29.0092	29.124	29.0403	29.0634	28.9826			0.452369	0.524859	-0.0434914	-1.00682	sp|O60488|ACSL4_HUMAN	O60488	ACSL4_HUMAN	ACSL4	711	Homo sapiens	1:Experimental evidence at protein level	Long-chain-fatty-acid--CoA ligase 4
29.9815	30.2786	30.1903	30.3237	30.3667	30.2759	30.2379	30.2443			0.490463	0.494501	0.0877056	1.07607	sp|O60493|SNX3_HUMAN	O60493	SNX3_HUMAN	SNX3	162	Homo sapiens	1:Experimental evidence at protein level	Sorting nexin-3
24.9094	25.0937	23.9609	25.002	24.1727	25.2704	24.6233	24.4084			0.13074	0.841184	-0.122768	-0.347547	sp|O60496|DOK2_HUMAN	O60496	DOK2_HUMAN	DOK2	412	Homo sapiens	1:Experimental evidence at protein level	Docking protein 2
26.2456	25.5026	25.6165	25.8102	26.1513	25.7902	25.8887	26.1565			0.492214	0.493456	0.202951	1.07923	sp|O60502|OGA_HUMAN	O60502	OGA_HUMAN	OGA	916	Homo sapiens	1:Experimental evidence at protein level	Protein O-GlcNAcase
31.2617	31.2264	31.1787	31.1836	31.2477	31.2453	31.2478	31.223			0.666896	0.3768	0.0283279	1.38507	sp|O60506|HNRPQ_HUMAN	O60506	HNRPQ_HUMAN	SYNCRIP	623	Homo sapiens	1:Experimental evidence at protein level	Heterogeneous nuclear ribonucleoprotein Q
25.0805	25.0912	24.9299	25.1447	25.2996	25.1694	25.3729	25.2758			1.88708	0.0703024	0.217865	3.49089	sp|O60508|PRP17_HUMAN	O60508	PRP17_HUMAN	CDC40	579	Homo sapiens	1:Experimental evidence at protein level	Pre-mRNA-processing factor 17
25.1014	24.0745	23.6643	23.6378	25.0693	24.1828	24.9255	24.5827			0.701501	0.355501	0.570589	1.44406	sp|O60512|B4GT3_HUMAN	O60512	B4GT3_HUMAN	B4GALT3	393	Homo sapiens	1:Experimental evidence at protein level	Beta-1,4-galactosyltransferase 3
26.2933	25.9523	25.6696	25.8057	25.9883	25.9588	25.8806	25.8165			0.0481213	0.938798	-0.0191979	-0.137525	sp|O60524|NEMF_HUMAN	O60524	NEMF_HUMAN	NEMF	1076	Homo sapiens	1:Experimental evidence at protein level	Ribosome quality control complex subunit NEMF
26.6935	25.831	26.0445	25.8482	25.8139	25.6067	25.7652	25.9587			0.722889	0.34759	-0.318146	-1.48033	sp|O60547|GMDS_HUMAN	O60547	GMDS_HUMAN	GMDS	372	Homo sapiens	1:Experimental evidence at protein level	GDP-mannose 4,6 dehydratase
28.1776	27.9975	27.9376	28.059	28.2182	28.0167	28.165	28.0545			0.457547	0.519553	0.0706596	1.0163	sp|O60568|PLOD3_HUMAN	O60568	PLOD3_HUMAN	PLOD3	738	Homo sapiens	1:Experimental evidence at protein level	Multifunctional procollagen lysine hydroxylase and glycosyltransferase LH3
26.8255	26.5979	24.123	26.0938	26.6734	26.5789	26.6347	26.2838			0.458589	0.518784	0.632642	1.01821	sp|O60573|IF4E2_HUMAN	O60573	IF4E2_HUMAN	EIF4E2	245	Homo sapiens	1:Experimental evidence at protein level	Eukaryotic translation initiation factor 4E type 2
28.8717	29.0457	29.0851	28.8422	28.939	28.7955	28.759	28.9147			0.704654	0.353873	-0.109103	-1.44941	sp|O60610|DIAP1_HUMAN	O60610	DIAP1_HUMAN	DIAPH1	1272	Homo sapiens	1:Experimental evidence at protein level	Protein diaphanous homolog 1
28.8053	28.6623	28.837	28.792	28.7564	28.6398	28.6832	28.7442			0.703654	0.353959	-0.0682158	-1.44771	sp|O60645|EXOC3_HUMAN	O60645	EXOC3_HUMAN	EXOC3	745	Homo sapiens	1:Experimental evidence at protein level	Exocyst complex component 3
29.836	30.0223	29.9924	29.9523	29.9868	30.1102	29.9547	30.1044			0.760675	0.328733	0.0882778	1.54411	sp|O60664|PLIN3_HUMAN	O60664	PLIN3_HUMAN	PLIN3	434	Homo sapiens	1:Experimental evidence at protein level	Perilipin-3
24.4294	24.2588	24.177	24.4782	24.2399	23.5457	24.6239	24.4347			0.200974	0.761251	-0.124808	-0.508059	sp|O60678|ANM3_HUMAN	O60678	ANM3_HUMAN	PRMT3	531	Homo sapiens	1:Experimental evidence at protein level	Protein arginine N-methyltransferase 3
27.8768	28.0949	27.9125	27.828	27.8165	28.0772	27.8352	28.045			0.0607517	0.924603	0.0154033	0.171515	sp|O60684|IMA7_HUMAN	O60684	IMA7_HUMAN	KPNA6	536	Homo sapiens	1:Experimental evidence at protein level	Importin subunit alpha-7
27.0692	27.0277	27.1857	27.127	27.3449	27.1931	27.3262	27.2973			2.09343	0.0526767	0.187974	3.89132	sp|O60701|UGDH_HUMAN	O60701	UGDH_HUMAN	UGDH	494	Homo sapiens	1:Experimental evidence at protein level	UDP-glucose 6-dehydrogenase
25.487	28.1012	28.0209	28.1709	23.2712	23.6716	23.3472	25.4907	+	Lmex_UI	2.23727	0.048794	-3.49981	-4.18353	sp|O60704|TPST2_HUMAN	O60704	TPST2_HUMAN	TPST2	377	Homo sapiens	1:Experimental evidence at protein level	Protein-tyrosine sulfotransferase 2
25.8254	25.9751	25.6278	26.2066	25.6875	25.6982	26.0117	25.9457			0.194081	0.768061	-0.0729632	-0.492877	sp|O60711|LPXN_HUMAN	O60711	LPXN_HUMAN	LPXN	386	Homo sapiens	1:Experimental evidence at protein level	Leupaxin
25.9993	26.037	26.2848	26.1371	25.8906	26.0235	25.8934	25.8108			1.45497	0.129172	-0.209997	-2.71061	sp|O60716|CTND1_HUMAN	O60716	CTND1_HUMAN	CTNND1	968	Homo sapiens	1:Experimental evidence at protein level	Catenin delta-1
25.4517	24.4529	24.9262	24.3308	25.1045	24.6204	24.8686	24.8743			0.102897	0.871466	0.0765386	0.279771	sp|O60725|ICMT_HUMAN	O60725	ICMT_HUMAN	ICMT	284	Homo sapiens	1:Experimental evidence at protein level	Protein-S-isoprenylcysteine O-methyltransferase
29.1537	29.0515	29.0962	29.1048	28.9917	29.0515	29.0822	29.0302			1.16401	0.192261	-0.0626717	-2.21629	sp|O60749|SNX2_HUMAN	O60749	SNX2_HUMAN	SNX2	519	Homo sapiens	1:Experimental evidence at protein level	Sorting nexin-2
28.1311	28.1733	28.1242	28.1248	28.1962	28.1134	28.1416	28.0129			0.222737	0.736472	-0.0223222	-0.555288	sp|O60762|DPM1_HUMAN	O60762	DPM1_HUMAN	DPM1	260	Homo sapiens	1:Experimental evidence at protein level	Dolichol-phosphate mannosyltransferase subunit 1
28.312	28.3431	28.4434	28.1919	28.4136	28.5909	28.5063	28.5294			1.59187	0.108343	0.187458	2.95058	sp|O60763|USO1_HUMAN	O60763	USO1_HUMAN	USO1	962	Homo sapiens	1:Experimental evidence at protein level	General vesicular transport factor p115
24.6356	24.1259	24.6827	24.1513	23.6298	22.9269	22.7608	21.9142	+	Lmex_UI	2.22134	0.0485217	-1.59096	-4.15061	sp|O60783|RT14_HUMAN	O60783	RT14_HUMAN	MRPS14	128	Homo sapiens	1:Experimental evidence at protein level	28S ribosomal protein S14, mitochondrial
27.7089	27.6965	27.7368	27.8457	27.7916	27.6499	27.7542	27.7731			0.0353776	0.9558	-0.00475836	-0.102408	sp|O60784|TOM1_HUMAN	O60784	TOM1_HUMAN	TOM1	492	Homo sapiens	1:Experimental evidence at protein level	Target of Myb1 membrane trafficking protein
23.6746	24.1588	23.4652	24.8883	24.7889	25.0274	24.6403	24.775			1.23478	0.173857	0.761167	2.33501	sp|O60826|CCD22_HUMAN	O60826	CCD22_HUMAN	CCDC22	627	Homo sapiens	1:Experimental evidence at protein level	Coiled-coil domain-containing protein 22
27.6231	27.2165	26.9825	27.1271	27.1687	27.2181	27.3549	27.4728			0.166885	0.796887	0.0663323	0.431833	sp|O60828|PQBP1_HUMAN	O60828	PQBP1_HUMAN	PQBP1	265	Homo sapiens	1:Experimental evidence at protein level	Polyglutamine-binding protein 1
25.6647	25.9143	25.8977	25.9965	25.595	26.1319	25.398	25.5909			0.500109	0.486226	-0.189324	-1.09343	sp|O60830|TI17B_HUMAN	O60830	TI17B_HUMAN	TIMM17B	172	Homo sapiens	1:Experimental evidence at protein level	Mitochondrial import inner membrane translocase subunit Tim17-B
28.5206	28.4029	28.3357	28.4919	28.3748	28.378	28.3245	28.2862			1.05475	0.21719	-0.0968752	-2.03414	sp|O60832|DKC1_HUMAN	O60832	DKC1_HUMAN	DKC1	514	Homo sapiens	1:Experimental evidence at protein level	H/ACA ribonucleoprotein complex subunit DKC1
27.5949	27.5672	27.5234	27.5781	27.5777	27.651	27.6681	27.6748			1.53407	0.116774	0.0770073	2.84855	sp|O60841|IF2P_HUMAN	O60841	IF2P_HUMAN	EIF5B	1220	Homo sapiens	1:Experimental evidence at protein level	Eukaryotic translation initiation factor 5B
25.1827	25.9468	26.0937	25.9094	25.645	26.142	25.9722	25.9085			0.236719	0.724346	0.13379	0.5851	sp|O60861|GAS7_HUMAN	O60861	GAS7_HUMAN	GAS7	476	Homo sapiens	1:Experimental evidence at protein level	Growth arrest-specific protein 7
27.1112	27.597	27.5294	27.5493	27.6801	27.4552	27.1809	27.4172			0.0301347	0.961966	-0.0133476	-0.0877054	sp|O60869|EDF1_HUMAN	O60869	EDF1_HUMAN	EDF1	148	Homo sapiens	1:Experimental evidence at protein level	Endothelial differentiation-related factor 1
23.9489	24.0714	23.3112	24.1735	23.8215	24.0766	22.8671	23.7833			0.306557	0.65519	-0.239111	-0.728625	sp|O60870|KIN17_HUMAN	O60870	KIN17_HUMAN	KIN	393	Homo sapiens	1:Experimental evidence at protein level	DNA/RNA-binding protein KIN17
28.4381	28.5234	28.5731	28.399	28.4226	28.5581	28.3856	28.4148			0.287742	0.673366	-0.0381265	-0.690762	sp|O60884|DNJA2_HUMAN	O60884	DNJA2_HUMAN	DNAJA2	412	Homo sapiens	1:Experimental evidence at protein level	DnaJ homolog subfamily A member 2
25.8367	25.7544	25.8196	25.8997	26.0197	25.9626	25.7741	24.2844			0.326627	0.636268	-0.317384	-0.768434	sp|O60885|BRD4_HUMAN	O60885	BRD4_HUMAN	BRD4	1362	Homo sapiens	1:Experimental evidence at protein level	Bromodomain-containing protein 4
27.9668	28.1632	27.9603	27.9148	28.3289	28.0797	28.2824	28.3219			1.68957	0.0953427	0.251932	3.12564	sp|O60888|CUTA_HUMAN	O60888	CUTA_HUMAN	CUTA	179	Homo sapiens	1:Experimental evidence at protein level	Protein CutA
24.0088	23.9454	24.1872	24.9712	24.7694	23.9622	24.8729	24.8534			0.47283	0.506084	0.336355	1.04416	sp|O60906|NSMA_HUMAN	O60906	NSMA_HUMAN	SMPD2	423	Homo sapiens	1:Experimental evidence at protein level	Sphingomyelin phosphodiesterase 2
26.8239	25.1143	27.2281	25.2054	26.8886	22.4563	25.1231	25.8623			0.407871	0.561811	-1.01036	-0.924365	sp|O60925|PFD1_HUMAN	O60925	PFD1_HUMAN	PFDN1	122	Homo sapiens	1:Experimental evidence at protein level	Prefoldin subunit 1
23.0796	25.863	25.949	26.5645	26.3171	26.3728	25.6365	26.4477			0.469084	0.508535	0.829515	1.03735	sp|O60927|PP1RB_HUMAN	O60927	PP1RB_HUMAN	PPP1R11	126	Homo sapiens	1:Experimental evidence at protein level	E3 ubiquitin-protein ligase PPP1R11
25.1332	25.181	24.6414	25.1622	25.1955	24.8854	25.3447	25.2158			0.346278	0.618223	0.130892	0.806878	sp|O60942|MCE1_HUMAN	O60942	MCE1_HUMAN	RNGTT	597	Homo sapiens	1:Experimental evidence at protein level	mRNA-capping enzyme
25.6685	25.234	23.4398	25.4603	25.2647	25.2326	25.7792	25.2375			0.347596	0.617759	0.427839	0.80944	sp|O75027|ABCB7_HUMAN	O75027	ABCB7_HUMAN	ABCB7	752	Homo sapiens	1:Experimental evidence at protein level	Iron-sulfur clusters transporter ABCB7, mitochondrial
26.0714	26.1467	25.8886	25.9457	26.2194	26.3088	26.0309	26.0395			0.742449	0.338824	0.136535	1.51339	sp|O75044|SRGP2_HUMAN	O75044	SRGP2_HUMAN	SRGAP2	1071	Homo sapiens	1:Experimental evidence at protein level	SLIT-ROBO Rho GTPase-activating protein 2
26.7039	26.6246	26.508	26.9655	26.2132	26.1258	26.3988	26.3371			2.02736	0.058017	-0.43178	-3.76083	sp|O75064|DEN4B_HUMAN	O75064	DEN4B_HUMAN	DENND4B	1496	Homo sapiens	1:Experimental evidence at protein level	DENN domain-containing protein 4B
31.3966	31.3793	31.4306	31.3448	31.2994	31.3299	31.3232	31.3485			1.64461	0.103448	-0.0625563	-3.04466	sp|O75083|WDR1_HUMAN	O75083	WDR1_HUMAN	WDR1	606	Homo sapiens	1:Experimental evidence at protein level	WD repeat-containing protein 1
24.849	24.4392	24.0737	24.9982	25.0389	23.6057	24.6971	24.8847			0.0297762	0.961845	-0.0334568	-0.0866944	sp|O75110|ATP9A_HUMAN	O75110	ATP9A_HUMAN	ATP9A	1047	Homo sapiens	1:Experimental evidence at protein level	Probable phospholipid-transporting ATPase IIA
25.2529	25.0585	25.4069	25.6882	25.623	25.2132	25.2033	25.183			0.0991714	0.875214	-0.0459852	-0.270493	sp|O75116|ROCK2_HUMAN	O75116	ROCK2_HUMAN	ROCK2	1388	Homo sapiens	1:Experimental evidence at protein level	Rho-associated protein kinase 2
25.7894	25.945	25.2909	25.9383	25.7633	25.733	26.0274	25.555			0.0555783	0.931443	0.0287695	0.157687	sp|O75122|CLAP2_HUMAN	O75122	CLAP2_HUMAN	CLASP2	1294	Homo sapiens	1:Experimental evidence at protein level	CLIP-associating protein 2
28.0739	27.9122	28.0011	27.9162	28.0815	28.0364	27.9752	27.8688			0.0884917	0.887897	0.0146275	0.243597	sp|O75131|CPNE3_HUMAN	O75131	CPNE3_HUMAN	CPNE3	537	Homo sapiens	1:Experimental evidence at protein level	Copine-3
25.4885	25.395	25.1853	25.335	25.3267	24.8504	25.5916	25.1478			0.304348	0.657455	-0.121809	-0.724208	sp|O75144|ICOSL_HUMAN	O75144	ICOSL_HUMAN	ICOSLG	302	Homo sapiens	1:Experimental evidence at protein level	ICOS ligand
26.3825	26.2267	26.4946	26.6219	26.3228	26.1657	26.2283	26.1564			1.21958	0.1774	-0.21313	-2.30945	sp|O75146|HIP1R_HUMAN	O75146	HIP1R_HUMAN	HIP1R	1068	Homo sapiens	1:Experimental evidence at protein level	Huntingtin-interacting protein 1-related protein
26.0195	25.9422	25.9579	25.8603	26.0338	26.1141	25.7864	26.1007			0.326768	0.636313	0.0637507	0.768712	sp|O75150|BRE1B_HUMAN	O75150	BRE1B_HUMAN	RNF40	1001	Homo sapiens	1:Experimental evidence at protein level	E3 ubiquitin-protein ligase BRE1B
25.9296	25.4191	25.4165	25.4904	25.146	25.4439	25.2854	25.5179			0.706092	0.353808	-0.21561	-1.45185	sp|O75152|ZC11A_HUMAN	O75152	ZC11A_HUMAN	ZC3H11A	810	Homo sapiens	1:Experimental evidence at protein level	Zinc finger CCCH domain-containing protein 11A
26.2104	26.052	25.8688	26.3473	25.9339	25.829	25.809	25.6731			1.42219	0.134849	-0.308356	-2.65396	sp|O75153|CLU_HUMAN	O75153	CLU_HUMAN	CLUH	1309	Homo sapiens	1:Experimental evidence at protein level	Clustered mitochondria protein homolog
25.9209	25.8436	25.773	25.9611	25.8717	25.6786	25.8912	25.8017			0.450316	0.526845	-0.0638571	-1.00306	sp|O75165|DJC13_HUMAN	O75165	DJC13_HUMAN	DNAJC13	2243	Homo sapiens	1:Experimental evidence at protein level	DnaJ homolog subfamily C member 13
25.2875	25.0915	24.3582	24.9766	24.9763	25.0931	25.0934	25.7504			0.516589	0.475487	0.299831	1.12294	sp|O75170|PP6R2_HUMAN	O75170	PP6R2_HUMAN	PPP6R2	966	Homo sapiens	1:Experimental evidence at protein level	Serine/threonine-protein phosphatase 6 regulatory subunit 2
26.7327	26.7621	27.0122	27.0956	26.5534	27.0312	26.4421	26.7766			0.594739	0.419193	-0.1998	-1.26062	sp|O75173|ATS4_HUMAN	O75173	ATS4_HUMAN	ADAMTS4	837	Homo sapiens	1:Experimental evidence at protein level	A disintegrin and metalloproteinase with thrombospondin motifs 4
25.7132	25.7776	25.7943	25.6859	25.6953	25.8913	25.6322	25.7174			0.0498995	0.93757	-0.00870371	-0.142358	sp|O75175|CNOT3_HUMAN	O75175	CNOT3_HUMAN	CNOT3	753	Homo sapiens	1:Experimental evidence at protein level	CCR4-NOT transcription complex subunit 3
25.7336	25.8473	25.1498	25.8407	25.5416	25.9043	25.6913	25.6315			0.0984877	0.875718	0.0492935	0.268784	sp|O75179|ANR17_HUMAN	O75179	ANR17_HUMAN	ANKRD17	2603	Homo sapiens	1:Experimental evidence at protein level	Ankyrin repeat domain-containing protein 17
26.7963	26.9076	26.9167	26.7764	26.7788	26.35	26.5333	26.506			1.73214	0.0881667	-0.307204	-3.20302	sp|O75190|DNJB6_HUMAN	O75190	DNJB6_HUMAN	DNAJB6	326	Homo sapiens	1:Experimental evidence at protein level	DnaJ homolog subfamily B member 6
23.6528	23.8094	24.3303	24.4865	24.8535	22.205	24.5342	24.41			0.0374658	0.953798	-0.0690637	-0.108222	sp|O75191|XYLB_HUMAN	O75191	XYLB_HUMAN	XYLB	536	Homo sapiens	1:Experimental evidence at protein level	Xylulose kinase
23.8052	25.704	25.9626	25.842	25.3264	24.1066	24.0567	22.9799			0.871171	0.280529	-1.21104	-1.72904	sp|O75208|COQ9_HUMAN	O75208	COQ9_HUMAN	COQ9	318	Homo sapiens	1:Experimental evidence at protein level	Ubiquinone biosynthesis protein COQ9, mitochondrial
27.7443	27.9408	27.8405	27.7763	27.8518	27.7907	27.8845	27.8645			0.183071	0.780139	0.0223999	0.468389	sp|O75223|GGCT_HUMAN	O75223	GGCT_HUMAN	GGCT	188	Homo sapiens	1:Experimental evidence at protein level	Gamma-glutamylcyclotransferase
27.4011	27.6702	27.5416	27.6289	27.5526	27.3498	27.5377	27.189			0.712732	0.35189	-0.153197	-1.46312	sp|O75251|NDUS7_HUMAN	O75251	NDUS7_HUMAN	NDUFS7	213	Homo sapiens	1:Experimental evidence at protein level	NADH dehydrogenase [ubiquinone] iron-sulfur protein 7, mitochondrial
26.5414	26.2701	25.9608	26.6151	26.9786	26.5669	26.4201	26.4764			0.647524	0.386938	0.263644	1.35187	sp|O75298|RTN2_HUMAN	O75298	RTN2_HUMAN	RTN2	545	Homo sapiens	1:Experimental evidence at protein level	Reticulon-2
29.2968	29.261	29.3209	29.3565	29.28	29.2595	29.3902	29.3415			0.0911383	0.884445	0.0089922	0.250304	sp|O75306|NDUS2_HUMAN	O75306	NDUS2_HUMAN	NDUFS2	463	Homo sapiens	1:Experimental evidence at protein level	NADH dehydrogenase [ubiquinone] iron-sulfur protein 2, mitochondrial
26.2605	26.9262	26.4694	25.9073	25.9898	25.5688	25.7229	26.0898			1.18059	0.186636	-0.548017	-2.24403	sp|O75312|ZPR1_HUMAN	O75312	ZPR1_HUMAN	ZPR1	459	Homo sapiens	1:Experimental evidence at protein level	Zinc finger protein ZPR1
28.0505	28.0941	27.9053	27.9786	28.0127	27.9591	27.8152	27.9504			0.577982	0.42953	-0.0727177	-1.23138	sp|O75323|NIPS2_HUMAN	O75323	NIPS2_HUMAN	NIPSNAP2	286	Homo sapiens	1:Experimental evidence at protein level	Protein NipSnap homolog 2
29.4122	29.6879	29.3724	29.807	29.8217	29.7013	29.7587	29.7278			0.840091	0.292135	0.182518	1.67721	sp|O75340|PDCD6_HUMAN	O75340	PDCD6_HUMAN	PDCD6	191	Homo sapiens	1:Experimental evidence at protein level	Programmed cell death protein 6
28.0136	27.7649	27.596	27.0928	28.0307	27.8902	27.9482	28.1918			0.998278	0.23664	0.398424	1.94032	sp|O75347|TBCA_HUMAN	O75347	TBCA_HUMAN	TBCA	108	Homo sapiens	1:Experimental evidence at protein level	Tubulin-specific chaperone A
25.612	26.8833	26.4781	26.5309	26.6259	26.3759	26.3746	26.9949			0.295008	0.665895	0.216757	0.705448	sp|O75348|VATG1_HUMAN	O75348	VATG1_HUMAN	ATP6V1G1	118	Homo sapiens	1:Experimental evidence at protein level	V-type proton ATPase subunit G 1
28.8475	28.745	28.616	28.8289	28.7674	28.6577	28.8205	28.7764			0.0209822	0.972654	-0.00388908	-0.0616612	sp|O75351|VPS4B_HUMAN	O75351	VPS4B_HUMAN	VPS4B	444	Homo sapiens	1:Experimental evidence at protein level	Vacuolar protein sorting-associated protein 4B
27.6194	27.4912	27.5041	27.5681	27.5656	27.225	27.587	27.5006			0.373	0.591213	-0.0761423	-0.858378	sp|O75352|MPU1_HUMAN	O75352	MPU1_HUMAN	MPDU1	247	Homo sapiens	1:Experimental evidence at protein level	Mannose-P-dolichol utilization defect 1 protein
32.1925	31.9872	32.0515	32.1068	31.8717	31.8818	31.9279	31.8882	+	Lmex_UI	2.26891	0.0462966	-0.192086	-4.24939	sp|O75367|H2AY_HUMAN	O75367	H2AY_HUMAN	MACROH2A1	369	Homo sapiens	1:Experimental evidence at protein level	Core histone macro-H2A.1
30.1189	30.5967	30.5354	30.4824	30.6436	30.6811	30.449	30.6371			0.686635	0.363432	0.169352	1.41876	sp|O75368|SH3L1_HUMAN	O75368	SH3L1_HUMAN	SH3BGRL	114	Homo sapiens	1:Experimental evidence at protein level	Adapter SH3BGRL
29.3144	29.2428	29.3211	29.265	29.292	29.3128	29.3523	29.3622			0.880787	0.278086	0.0439887	1.74506	sp|O75369|FLNB_HUMAN	O75369	FLNB_HUMAN	FLNB	2602	Homo sapiens	1:Experimental evidence at protein level	Filamin-B
23.322	23.57	23.2049	23.7725	24.8644	22.9844	23.8729	24.2364			0.597379	0.418441	0.522142	1.26521	sp|O75376|NCOR1_HUMAN	O75376	NCOR1_HUMAN	NCOR1	2440	Homo sapiens	1:Experimental evidence at protein level	Nuclear receptor corepressor 1
25.6566	25.3291	25.4634	25.9933	25.5683	25.307	26.0086	25.8357			0.122942	0.848228	0.0693164	0.328834	sp|O75381|PEX14_HUMAN	O75381	PEX14_HUMAN	PEX14	377	Homo sapiens	1:Experimental evidence at protein level	Peroxisomal membrane protein PEX14
30.1942	30.331	30.2069	30.3024	30.3404	30.208	30.2308	30.3779			0.230659	0.729644	0.0306726	0.572227	sp|O75390|CISY_HUMAN	O75390	CISY_HUMAN	CS	466	Homo sapiens	1:Experimental evidence at protein level	Citrate synthase, mitochondrial
25.8289	26.9603	24.3082	26.0513	26.1265	26.0588	26.1439	26.2383			0.264443	0.695978	0.354736	0.643086	sp|O75391|SPAG7_HUMAN	O75391	SPAG7_HUMAN	SPAG7	227	Homo sapiens	1:Experimental evidence at protein level	Sperm-associated antigen 7
26.286	25.8907	25.9896	26.6922	22.7097	27.1989	26.5515	22.7429			0.537713	0.460129	-1.41389	-1.16051	sp|O75394|RM33_HUMAN	O75394	RM33_HUMAN	MRPL33	65	Homo sapiens	1:Experimental evidence at protein level	39S ribosomal protein L33, mitochondrial
28.6408	29.1322	29.0037	29.0973	29.3005	29.6248	29.0326	29.3709			1.1504	0.196351	0.36367	2.19354	sp|O75396|SC22B_HUMAN	O75396	SC22B_HUMAN	SEC22B	215	Homo sapiens	1:Experimental evidence at protein level	Vesicle-trafficking protein SEC22b
27.8996	27.7677	27.6868	27.6598	27.5855	27.6564	27.7553	27.6702			0.647331	0.386727	-0.0866461	-1.35154	sp|O75400|PR40A_HUMAN	O75400	PR40A_HUMAN	PRPF40A	957	Homo sapiens	1:Experimental evidence at protein level	Pre-mRNA-processing factor 40 homolog A
26.363	26.2204	26.3727	26.2034	25.7652	25.6919	26.0293	25.8764	+	Lmex_UI	2.6998	0.0223314	-0.449168	-5.20959	sp|O75410|TACC1_HUMAN	O75410	TACC1_HUMAN	TACC1	805	Homo sapiens	1:Experimental evidence at protein level	Transforming acidic coiled-coil-containing protein 1
26.1896	26.1548	26.496	26.2167	26.1922	26.2856	26.2717	26.288			0.0203479	0.97297	-0.00487566	-0.059838	sp|O75427|LRCH4_HUMAN	O75427	LRCH4_HUMAN	LRCH4	683	Homo sapiens	1:Experimental evidence at protein level	Leucine-rich repeat and calponin homology domain-containing protein 4
25.1465	25.6667	25.516	25.5515	25.3379	25.4022	25.3411	25.6073			0.141059	0.826927	-0.04808	-0.372009	sp|O75431|MTX2_HUMAN	O75431	MTX2_HUMAN	MTX2	263	Homo sapiens	1:Experimental evidence at protein level	Metaxin-2
28.3491	28.459	28.5463	28.348	28.2859	28.6008	28.2626	28.3617			0.209373	0.751351	-0.0478745	-0.526412	sp|O75436|VP26A_HUMAN	O75436	VP26A_HUMAN	VPS26A	327	Homo sapiens	1:Experimental evidence at protein level	Vacuolar protein sorting-associated protein 26A
28.2621	28.2316	28.3221	28.2623	28.1824	28.2042	28.299	28.3644			0.0534761	0.933765	-0.0070529	-0.152031	sp|O75439|MPPB_HUMAN	O75439	MPPB_HUMAN	PMPCB	489	Homo sapiens	1:Experimental evidence at protein level	Mitochondrial-processing peptidase subunit beta
28.2544	28.1446	28.2327	28.0379	28.1583	27.9222	27.9298	28.0865			0.956425	0.249974	-0.143195	-1.87081	sp|O75475|PSIP1_HUMAN	O75475	PSIP1_HUMAN	PSIP1	530	Homo sapiens	1:Experimental evidence at protein level	PC4 and SFRS1-interacting protein
24.9251	26.6819	26.7562	26.3133	26.3779	26.1282	26.2495	26.2288			0.0637372	0.920643	0.0769591	0.179437	sp|O75477|ERLN1_HUMAN	O75477	ERLN1_HUMAN	ERLIN1	348	Homo sapiens	1:Experimental evidence at protein level	Erlin-1
26.4828	26.6511	26.5254	26.5413	26.7914	26.7993	26.8092	26.5861			1.64498	0.103647	0.196372	3.04532	sp|O75487|GPC4_HUMAN	O75487	GPC4_HUMAN	GPC4	556	Homo sapiens	1:Experimental evidence at protein level	Glypican-4
28.2381	28.3944	28.2337	28.0482	28.4015	28.2888	28.1816	28.3887			0.443611	0.531245	0.0865254	0.990735	sp|O75489|NDUS3_HUMAN	O75489	NDUS3_HUMAN	NDUFS3	264	Homo sapiens	1:Experimental evidence at protein level	NADH dehydrogenase [ubiquinone] iron-sulfur protein 3, mitochondrial
28.7825	29.3314	29.0598	28.9728	28.9066	28.9678	29.0605	29.1726			0.026029	0.965718	-0.00973272	-0.0760827	sp|O75494|SRS10_HUMAN	O75494	SRS10_HUMAN	SRSF10	262	Homo sapiens	1:Experimental evidence at protein level	Serine/arginine-rich splicing factor 10
25.3007	25.306	22.4856	25.1492	25.0648	24.8376	24.5704	24.0582			0.0344367	0.956825	0.0724025	0.0997807	sp|O75503|CLN5_HUMAN	O75503	CLN5_HUMAN	CLN5	358	Homo sapiens	1:Experimental evidence at protein level	Ceroid-lipofuscinosis neuronal protein 5
24.5557	23.6736	23.2959	24.7301	24.6026	24.3049	24.559	24.2896			0.480447	0.503142	0.375219	1.05797	sp|O75530|EED_HUMAN	O75530	EED_HUMAN	EED	441	Homo sapiens	1:Experimental evidence at protein level	Polycomb protein EED
28.3109	28.3733	28.5169	27.9041	28.6687	28.5224	28.3493	28.7651			0.962199	0.248471	0.300114	1.8804	sp|O75531|BAF_HUMAN	O75531	BAF_HUMAN	BANF1	89	Homo sapiens	1:Experimental evidence at protein level	Barrier-to-autointegration factor
28.883	28.9102	28.9429	28.991	28.9238	28.9374	28.9598	28.8947			0.0365969	0.955498	-0.00284767	-0.105806	sp|O75533|SF3B1_HUMAN	O75533	SF3B1_HUMAN	SF3B1	1304	Homo sapiens	1:Experimental evidence at protein level	Splicing factor 3B subunit 1
28.3331	28.2459	28.2558	28.2708	28.2534	28.1905	28.2996	28.1965			0.60557	0.412061	-0.0413966	-1.27944	sp|O75534|CSDE1_HUMAN	O75534	CSDE1_HUMAN	CSDE1	798	Homo sapiens	1:Experimental evidence at protein level	Cold shock domain-containing protein E1
27.079	26.6127	26.9636	26.7142	26.8042	26.9056	26.719	26.6889			0.211671	0.74864	-0.0629349	-0.531405	sp|O75569|PRKRA_HUMAN	O75569	PRKRA_HUMAN	PRKRA	313	Homo sapiens	1:Experimental evidence at protein level	Interferon-inducible double-stranded RNA-dependent protein kinase activator A
24.6896	23.8426	24.3906	24.9129	24.86	24.2449	24.486	25.0748			0.291618	0.668779	0.207474	0.698607	sp|O75582|KS6A5_HUMAN	O75582	KS6A5_HUMAN	RPS6KA5	802	Homo sapiens	1:Experimental evidence at protein level	Ribosomal protein S6 kinase alpha-5
28.8184	28.7594	28.4773	28.8941	28.3861	28.3563	28.6745	28.6616			0.877454	0.278342	-0.217681	-1.73951	sp|O75592|MYCB2_HUMAN	O75592	MYCB2_HUMAN	MYCBP2	4678	Homo sapiens	1:Experimental evidence at protein level	E3 ubiquitin-protein ligase MYCBP2
29.291	29.4943	29.515	29.4011	29.4936	29.4048	29.3209	29.4135			0.1013	0.87298	-0.0171504	-0.275802	sp|O75608|LYPA1_HUMAN	O75608	LYPA1_HUMAN	LYPLA1	230	Homo sapiens	1:Experimental evidence at protein level	Acyl-protein thioesterase 1
26.5811	27.1515	26.6744	26.7364	27.3253	27.1276	26.3594	26.9841			0.277421	0.684636	0.163239	0.669755	sp|O75629|CREG1_HUMAN	O75629	CREG1_HUMAN	CREG1	220	Homo sapiens	1:Experimental evidence at protein level	Protein CREG1
28.7125	28.5825	28.6061	28.6032	28.6223	28.5427	28.5584	28.5938			0.654152	0.382885	-0.0467863	-1.36324	sp|O75643|U520_HUMAN	O75643	U520_HUMAN	SNRNP200	2136	Homo sapiens	1:Experimental evidence at protein level	U5 small nuclear ribonucleoprotein 200 kDa helicase
26.1431	26.174	25.8902	26.155	26.374	26.4739	26.1744	26.2305			1.23151	0.17515	0.222658	2.3295	sp|O75663|TIPRL_HUMAN	O75663	TIPRL_HUMAN	TIPRL	272	Homo sapiens	1:Experimental evidence at protein level	TIP41-like protein
26.2312	26.5665	26.4653	26.387	26.228	26.2702	26.2322	26.0756			1.36131	0.14629	-0.211004	-2.5495	sp|O75688|PPM1B_HUMAN	O75688	PPM1B_HUMAN	PPM1B	479	Homo sapiens	1:Experimental evidence at protein level	Protein phosphatase 1B
24.4442	23.9658	23.5189	24.7363	23.5902	24.2444	24.5192	24.5152			0.0517069	0.935172	0.0509267	0.147254	sp|O75689|ADAP1_HUMAN	O75689	ADAP1_HUMAN	ADAP1	374	Homo sapiens	1:Experimental evidence at protein level	Arf-GAP with dual PH domain-containing protein 1
29.5007	23.3724	23.903	29.5402	29.1864	28.6716	29.2959	22.3365			0.124014	0.847612	0.793489	0.331418	sp|O75691|UTP20_HUMAN	O75691	UTP20_HUMAN	UTP20	2785	Homo sapiens	1:Experimental evidence at protein level	Small subunit processome component 20 homolog
27.2157	27.233	27.21	27.22	27.1227	27.2178	27.2246	27.1931			0.598289	0.418099	-0.0301499	-1.26679	sp|O75694|NU155_HUMAN	O75694	NU155_HUMAN	NUP155	1391	Homo sapiens	1:Experimental evidence at protein level	Nuclear pore complex protein Nup155
28.6605	28.4508	28.4221	28.5124	28.3014	28.0303	28.3912	28.2924			1.46928	0.128613	-0.257628	-2.73543	sp|O75695|XRP2_HUMAN	O75695	XRP2_HUMAN	RP2	350	Homo sapiens	1:Experimental evidence at protein level	Protein XRP2
27.9016	27.9157	27.7259	27.8735	28.2225	27.9916	28.1478	28.1214	+	Lmex_UI	2.19949	0.0495972	0.266666	4.10568	sp|O75718|CRTAP_HUMAN	O75718	CRTAP_HUMAN	CRTAP	401	Homo sapiens	1:Experimental evidence at protein level	Cartilage-associated protein
24.8251	24.7531	24.5049	25.1671	25.1704	24.4519	24.831	24.9064			0.0474678	0.939148	0.0273843	0.135745	sp|O75746|S2512_HUMAN	O75746	S2512_HUMAN	SLC25A12	678	Homo sapiens	1:Experimental evidence at protein level	Electrogenic aspartate/glutamate antiporter SLC25A12, mitochondrial
27.0762	27.065	26.5456	27.0732	26.8551	26.7693	26.9804	26.9453			0.142424	0.825061	-0.0524516	-0.375218	sp|O75787|RENR_HUMAN	O75787	RENR_HUMAN	ATP6AP2	350	Homo sapiens	1:Experimental evidence at protein level	Renin receptor
29.4686	29.2628	29.1169	29.2881	29.4275	29.2359	29.3368	29.4136			0.35354	0.610831	0.0693579	0.820959	sp|O75792|RNH2A_HUMAN	O75792	RNH2A_HUMAN	RNASEH2A	299	Homo sapiens	1:Experimental evidence at protein level	Ribonuclease H2 subunit A
25.8971	25.4633	25.5049	26.1695	25.7934	24.9763	25.8717	25.6857			0.275842	0.686298	-0.176955	-0.666524	sp|O75794|CD123_HUMAN	O75794	CD123_HUMAN	CDC123	336	Homo sapiens	1:Experimental evidence at protein level	Cell division cycle protein 123 homolog
24.7891	24.5093	24.4394	24.3095	23.0417	22.5876	23.951	23.5503			2.10562	0.0520124	-1.22916	-3.91566	sp|O75818|RPP40_HUMAN	O75818	RPP40_HUMAN	RPP40	363	Homo sapiens	1:Experimental evidence at protein level	Ribonuclease P protein subunit p40
28.6074	28.7467	28.9133	28.6723	28.7895	28.7175	28.7144	28.7349			0.0206142	0.972653	0.00413227	0.0606038	sp|O75821|EIF3G_HUMAN	O75821	EIF3G_HUMAN	EIF3G	320	Homo sapiens	1:Experimental evidence at protein level	Eukaryotic translation initiation factor 3 subunit G
28.797	28.7201	28.852	28.783	28.8447	28.7534	28.8963	28.8954			0.662154	0.377855	0.059422	1.37696	sp|O75822|EIF3J_HUMAN	O75822	EIF3J_HUMAN	EIF3J	258	Homo sapiens	1:Experimental evidence at protein level	Eukaryotic translation initiation factor 3 subunit J
26.9009	27.2079	26.8226	27.2486	27.2832	27.227	27.0564	26.8776			0.183044	0.779974	0.0660625	0.46833	sp|O75832|PSD10_HUMAN	O75832	PSD10_HUMAN	PSMD10	226	Homo sapiens	1:Experimental evidence at protein level	26S proteasome non-ATPase regulatory subunit 10
31.6478	31.7842	31.8442	31.6632	31.7111	31.8952	31.73	31.8071			0.34521	0.618907	0.0510182	0.804801	sp|O75844|FACE1_HUMAN	O75844	FACE1_HUMAN	ZMPSTE24	475	Homo sapiens	1:Experimental evidence at protein level	CAAX prenyl protease 1 homolog
28.937	28.9397	28.9558	28.982	28.8261	28.9047	28.9037	28.9076			1.64429	0.103457	-0.0680866	-3.04408	sp|O75874|IDHC_HUMAN	O75874	IDHC_HUMAN	IDH1	414	Homo sapiens	1:Experimental evidence at protein level	Isocitrate dehydrogenase [NADP] cytoplasmic
26.1094	25.8382	26.1835	25.7485	25.8849	25.5347	25.7879	25.6901			0.979651	0.242471	-0.245508	-1.90939	sp|O75880|SCO1_HUMAN	O75880	SCO1_HUMAN	SCO1	301	Homo sapiens	1:Experimental evidence at protein level	Protein SCO1 homolog, mitochondrial
23.7573	25.101	24.0993	27.3804	27.3203	23.166	27.0393	27.3763			0.380093	0.584185	1.14099	0.871906	sp|O75882|ATRN_HUMAN	O75882	ATRN_HUMAN	ATRN	1429	Homo sapiens	1:Experimental evidence at protein level	Attractin
26.3749	26.2852	26.4485	26.5593	26.3062	26.5202	26.5839	26.5792			0.405696	0.562057	0.0804205	0.920286	sp|O75886|STAM2_HUMAN	O75886	STAM2_HUMAN	STAM2	525	Homo sapiens	1:Experimental evidence at protein level	Signal transducing adapter molecule 2
25.5292	25.4945	26.0111	25.8773	25.6056	25.6972	25.7004	25.618			0.223785	0.73556	-0.0727143	-0.557536	sp|O75907|DGAT1_HUMAN	O75907	DGAT1_HUMAN	DGAT1	488	Homo sapiens	1:Experimental evidence at protein level	Diacylglycerol O-acyltransferase 1
25.2027	25.8058	25.8284	25.9849	25.806	25.1664	25.7055	25.3775			0.365791	0.59866	-0.191577	-0.844569	sp|O75909|CCNK_HUMAN	O75909	CCNK_HUMAN	CCNK	580	Homo sapiens	1:Experimental evidence at protein level	Cyclin-K
28.1773	27.6501	27.6695	27.9325	27.7207	27.2087	27.663	27.4223			1.07249	0.214328	-0.35363	-2.06366	sp|O75911|DHRS3_HUMAN	O75911	DHRS3_HUMAN	DHRS3	302	Homo sapiens	1:Experimental evidence at protein level	Short-chain dehydrogenase/reductase 3
29.3112	29.1946	28.9792	29.1591	29.1372	29.2565	29.3834	29.2489			0.514997	0.477292	0.0954428	1.1201	sp|O75915|PRAF3_HUMAN	O75915	PRAF3_HUMAN	ARL6IP5	188	Homo sapiens	1:Experimental evidence at protein level	PRA1 family protein 3
25.9302	26.0118	25.7598	26.0846	26.0909	26.6934	26.2312	26.3391			1.436	0.132589	0.392047	2.67779	sp|O75934|SPF27_HUMAN	O75934	SPF27_HUMAN	BCAS2	225	Homo sapiens	1:Experimental evidence at protein level	Pre-mRNA-splicing factor SPF27
25.2987	25.6685	25.5143	25.3268	26.2333	26.1363	25.4835	25.6654			1.11206	0.204197	0.427568	2.12955	sp|O75935|DCTN3_HUMAN	O75935	DCTN3_HUMAN	DCTN3	186	Homo sapiens	1:Experimental evidence at protein level	Dynactin subunit 3
27.5892	28.0252	27.757	28.0194	27.9085	28.2126	28.1139	27.9945			0.835043	0.293517	0.209676	1.66878	sp|O75937|DNJC8_HUMAN	O75937	DNJC8_HUMAN	DNAJC8	253	Homo sapiens	1:Experimental evidence at protein level	DnaJ homolog subfamily C member 8
27.2241	27.011	26.937	27.2791	26.9233	26.9806	26.9671	26.824			1.09992	0.207518	-0.189018	-2.10932	sp|O75940|SPF30_HUMAN	O75940	SPF30_HUMAN	SMNDC1	238	Homo sapiens	1:Experimental evidence at protein level	Survival of motor neuron-related-splicing factor 30
29.3592	30.2641	29.8851	29.9935	30.3083	30.6408	29.9731	30.3096			0.945083	0.253581	0.432501	1.85197	sp|O75947|ATP5H_HUMAN	O75947	ATP5H_HUMAN	ATP5PD	161	Homo sapiens	1:Experimental evidence at protein level	ATP synthase subunit d, mitochondrial
26.8863	26.8118	26.9465	26.9607	26.8875	26.9439	26.8429	26.9896			0.116887	0.85546	0.0146661	0.314161	sp|O75955|FLOT1_HUMAN	O75955	FLOT1_HUMAN	FLOT1	427	Homo sapiens	1:Experimental evidence at protein level	Flotillin-1
29.3022	29.3984	29.3595	29.1269	29.9476	29.9102	29.4326	29.7936			1.94225	0.065974	0.474248	3.59592	sp|O75964|ATP5L_HUMAN	O75964	ATP5L_HUMAN	ATP5MG	103	Homo sapiens	1:Experimental evidence at protein level	ATP synthase subunit g, mitochondrial
25.5368	25.1202	25.3342	25.9242	25.5943	25.6844	26.1745	25.9541			0.869613	0.280862	0.37299	1.72644	sp|O75976|CBPD_HUMAN	O75976	CBPD_HUMAN	CPD	1380	Homo sapiens	1:Experimental evidence at protein level	Carboxypeptidase D
25.309	25.512	25.8741	25.4354	25.2767	25.3983	25.2528	25.3419			0.861218	0.283338	-0.215165	-1.71245	sp|O75995|SASH3_HUMAN	O75995	SASH3_HUMAN	SASH3	380	Homo sapiens	1:Experimental evidence at protein level	SAM and SH3 domain-containing protein 3
28.6682	29.0179	28.9332	29.0791	29.1271	29.3471	29.0893	29.2636			1.39015	0.139735	0.282165	2.59887	sp|O76003|GLRX3_HUMAN	O76003	GLRX3_HUMAN	GLRX3	335	Homo sapiens	1:Experimental evidence at protein level	Glutaredoxin-3
28.245	28.1053	28.1939	28.1608	28.1473	28.348	28.1918	28.1873			0.34137	0.622657	0.0423403	0.797324	sp|O76021|RL1D1_HUMAN	O76021	RL1D1_HUMAN	RSL1D1	490	Homo sapiens	1:Experimental evidence at protein level	Ribosomal L1 domain-containing protein 1
27.1923	26.8325	26.7921	26.9654	26.933	26.9313	26.9767	26.895			0.0439714	0.945194	-0.0115728	-0.126183	sp|O76031|CLPX_HUMAN	O76031	CLPX_HUMAN	CLPX	633	Homo sapiens	1:Experimental evidence at protein level	ATP-dependent Clp protease ATP-binding subunit clpX-like, mitochondrial
26.6407	26.4217	26.7438	26.7367	26.6197	26.1559	26.3458	26.4561			1.01159	0.231661	-0.241352	-1.96243	sp|O76071|CIAO1_HUMAN	O76071	CIAO1_HUMAN	CIAO1	339	Homo sapiens	1:Experimental evidence at protein level	Probable cytosolic iron-sulfur protein assembly protein CIAO1
28.0229	28.0239	28.106	28.086	28.002	28.1258	28.1652	28.1337			0.516666	0.475535	0.0469241	1.12308	sp|O76094|SRP72_HUMAN	O76094	SRP72_HUMAN	SRP72	671	Homo sapiens	1:Experimental evidence at protein level	Signal recognition particle subunit SRP72
26.535	26.1947	26.2972	26.4148	26.4424	26.7841	26.5364	26.6611			1.24271	0.172069	0.245598	2.34837	sp|O94766|B3GA3_HUMAN	O94766	B3GA3_HUMAN	B3GAT3	335	Homo sapiens	1:Experimental evidence at protein level	Galactosylgalactosylxylosylprotein 3-beta-glucuronosyltransferase 3
23.4109	24.2351	23.6145	24.4828	24.4492	24.2978	23.182	23.969			0.0352141	0.955984	0.03866	0.101952	sp|O94768|ST17B_HUMAN	O94768	ST17B_HUMAN	STK17B	372	Homo sapiens	1:Experimental evidence at protein level	Serine/threonine-protein kinase 17B
28.1318	27.9792	27.9617	28.0022	27.9015	27.7937	27.9308	27.8609			1.63003	0.103018	-0.146999	-3.01855	sp|O94776|MTA2_HUMAN	O94776	MTA2_HUMAN	MTA2	668	Homo sapiens	1:Experimental evidence at protein level	Metastasis-associated protein MTA2
30.9857	31.129	31.1174	31.0593	31.0357	31.0087	31.0402	31.0257			0.646438	0.387373	-0.0452838	-1.35	sp|O94804|STK10_HUMAN	O94804	STK10_HUMAN	STK10	968	Homo sapiens	1:Experimental evidence at protein level	Serine/threonine-protein kinase 10
27.8413	27.9668	27.7474	28.0462	27.9625	28.0219	27.9364	27.9667			0.471662	0.507867	0.0714636	1.04204	sp|O94826|TOM70_HUMAN	O94826	TOM70_HUMAN	TOMM70	608	Homo sapiens	1:Experimental evidence at protein level	Mitochondrial import receptor subunit TOM70
22.515	23.8301	23.7452	24.0264	23.3741	23.7792	23.4048	23.4044			0.0374418	0.953604	-0.0385523	-0.108155	sp|O94829|IPO13_HUMAN	O94829	IPO13_HUMAN	IPO13	963	Homo sapiens	1:Experimental evidence at protein level	Importin-13
25.6329	25.2938	25.4212	25.213	24.9566	24.9239	24.8947	25.2571			1.6624	0.100343	-0.382157	-3.07661	sp|O94842|TOX4_HUMAN	O94842	TOX4_HUMAN	TOX4	621	Homo sapiens	1:Experimental evidence at protein level	TOX high mobility group box family member 4
26.9983	26.09	26.5497	26.8506	26.4741	26.6782	26.8325	26.8669			0.15881	0.803816	0.0907393	0.413331	sp|O94855|SC24D_HUMAN	O94855	SC24D_HUMAN	SEC24D	1032	Homo sapiens	1:Experimental evidence at protein level	Protein transport protein Sec24D
27.6276	27.6681	27.5492	27.5943	27.596	27.671	27.7137	27.5678			0.268345	0.691926	0.0273275	0.651135	sp|O94874|UFL1_HUMAN	O94874	UFL1_HUMAN	UFL1	794	Homo sapiens	1:Experimental evidence at protein level	E3 UFM1-protein ligase 1
26.2644	26.2268	23.139	26.2597	25.3687	26.172	23.8514	23.9336			0.275638	0.686163	-0.641035	-0.666107	sp|O94885|SASH1_HUMAN	O94885	SASH1_HUMAN	SASH1	1247	Homo sapiens	1:Experimental evidence at protein level	SAM and SH3 domain-containing protein 1
25.8263	25.5986	25.585	25.5162	25.5348	25.4366	25.559	25.6456			0.500879	0.485995	-0.0875068	-1.09481	sp|O94886|CSCL1_HUMAN	O94886	CSCL1_HUMAN	TMEM63A	807	Homo sapiens	1:Experimental evidence at protein level	CSC1-like protein 1
26.3074	26.1752	26.1764	26.1126	25.9987	26.1393	26.3243	26.2661			0.045367	0.943608	-0.0108047	-0.130007	sp|O94888|UBXN7_HUMAN	O94888	UBXN7_HUMAN	UBXN7	489	Homo sapiens	1:Experimental evidence at protein level	UBX domain-containing protein 7
24.4462	25.19	24.74	24.4285	24.935	24.2539	24.355	24.6912			0.244325	0.716655	-0.142399	-0.601152	sp|O94901|SUN1_HUMAN	O94901	SUN1_HUMAN	SUN1	785	Homo sapiens	1:Experimental evidence at protein level	SUN domain-containing protein 1
27.7701	28.0698	28.2823	27.9928	28.0374	28.2031	28.0466	27.8002			0.0174577	0.977069	-0.00692511	-0.0514993	sp|O94903|PLPHP_HUMAN	O94903	PLPHP_HUMAN	PLPBP	275	Homo sapiens	1:Experimental evidence at protein level	Pyridoxal phosphate homeostasis protein
28.7808	28.579	28.7882	28.7594	28.6	28.553	28.652	28.6357			1.12392	0.201896	-0.116661	-2.14932	sp|O94905|ERLN2_HUMAN	O94905	ERLN2_HUMAN	ERLIN2	339	Homo sapiens	1:Experimental evidence at protein level	Erlin-2
27.7642	27.8995	27.573	27.7744	27.7594	27.7742	27.6672	27.7952			0.0175792	0.976934	-0.00378704	-0.0518508	sp|O94906|PRP6_HUMAN	O94906	PRP6_HUMAN	PRPF6	941	Homo sapiens	1:Experimental evidence at protein level	Pre-mRNA-processing factor 6
29.332	29.3413	29.6553	29.4475	29.5377	29.188	29.4772	29.2582			0.291141	0.669581	-0.078752	-0.697642	sp|O94915|FRYL_HUMAN	O94915	FRYL_HUMAN	FRYL	3013	Homo sapiens	1:Experimental evidence at protein level	Protein furry homolog-like
28.8667	28.9555	28.9186	28.8886	29.1974	29.135	29.0511	29.1286	+	Lmex_UI	3.08839	0.0111652	0.220676	6.19377	sp|O94925|GLSK_HUMAN	O94925	GLSK_HUMAN	GLS	669	Homo sapiens	1:Experimental evidence at protein level	Glutaminase kidney isoform, mitochondrial
25.1692	24.0479	24.3815	24.8179	25.1461	24.3277	24.8263	24.4973			0.115965	0.856204	0.0952315	0.311917	sp|O94966|UBP19_HUMAN	O94966	UBP19_HUMAN	USP19	1318	Homo sapiens	1:Experimental evidence at protein level	Ubiquitin carboxyl-terminal hydrolase 19
27.7568	27.6609	27.6749	27.8144	27.6144	27.7755	27.6981	27.6982			0.252473	0.708521	-0.0301824	-0.618225	sp|O94973|AP2A2_HUMAN	O94973	AP2A2_HUMAN	AP2A2	939	Homo sapiens	1:Experimental evidence at protein level	AP-2 complex subunit alpha-2
28.6859	28.561	28.5411	28.5613	28.6419	28.6124	28.6566	28.6356			0.693935	0.359591	0.0493197	1.43119	sp|O94979|SC31A_HUMAN	O94979	SC31A_HUMAN	SEC31A	1220	Homo sapiens	1:Experimental evidence at protein level	Protein transport protein Sec31A
29.118	29.3737	29.3695	29.6628	28.7704	23.0206	29.0266	23.0079			1.04071	0.22249	-3.4246	-2.01081	sp|O94985|CSTN1_HUMAN	O94985	CSTN1_HUMAN	CLSTN1	981	Homo sapiens	1:Experimental evidence at protein level	Calsyntenin-1
25.371	24.1386	25.6599	25.59	25.0281	24.7459	24.789	25.2026			0.277001	0.684699	-0.248496	-0.668896	sp|O94992|HEXI1_HUMAN	O94992	HEXI1_HUMAN	HEXIM1	359	Homo sapiens	1:Experimental evidence at protein level	Protein HEXIM1
23.6758	23.9511	23.6046	23.0114	23.2784	23.3393	23.3343	22.4895			0.776919	0.318811	-0.450371	-1.57143	sp|O95059|RPP14_HUMAN	O95059	RPP14_HUMAN	RPP14	124	Homo sapiens	1:Experimental evidence at protein level	Ribonuclease P protein subunit p14
26.5245	26.5295	26.5958	26.6164	26.4573	26.6412	26.4548	26.2187			0.662979	0.377528	-0.123541	-1.37837	sp|O95070|YIF1A_HUMAN	O95070	YIF1A_HUMAN	YIF1A	293	Homo sapiens	1:Experimental evidence at protein level	Protein YIF1A
24.0217	24.9093	24.8884	24.059	24.5082	23.5461	24.7861	24.4803			0.144442	0.822322	-0.139382	-0.379956	sp|O95071|UBR5_HUMAN	O95071	UBR5_HUMAN	UBR5	2799	Homo sapiens	1:Experimental evidence at protein level	E3 ubiquitin-protein ligase UBR5
26.9467	26.7535	26.8541	26.8413	26.7887	26.8207	26.7568	26.876			0.351195	0.613369	-0.0383644	-0.816419	sp|O95104|SCAF4_HUMAN	O95104	SCAF4_HUMAN	SCAF4	1147	Homo sapiens	1:Experimental evidence at protein level	SR-related and CTD-associated factor 4
26.2063	26.4699	26.6004	27.0218	26.8697	26.5741	26.6336	27.1247			0.486426	0.497281	0.225945	1.06879	sp|O95139|NDUB6_HUMAN	O95139	NDUB6_HUMAN	NDUFB6	128	Homo sapiens	1:Experimental evidence at protein level	NADH dehydrogenase [ubiquinone] 1 beta subcomplex subunit 6
26.2162	25.798	25.8931	25.977	26.2637	26.105	26.1981	26.0731			0.972282	0.24471	0.188881	1.89715	sp|O95140|MFN2_HUMAN	O95140	MFN2_HUMAN	MFN2	757	Homo sapiens	1:Experimental evidence at protein level	Mitofusin-2
28.1221	27.8148	27.7272	28.1775	27.7718	28.0174	28.0791	27.9598			0.00875407	0.988125	-0.0033803	-0.0260728	sp|O95155|UBE4B_HUMAN	O95155	UBE4B_HUMAN	UBE4B	1302	Homo sapiens	1:Experimental evidence at protein level	Ubiquitin conjugation factor E4 B
25.2518	24.8399	25.061	25.0795	25.2175	25.3063	25.2938	25.0982			0.890351	0.275518	0.170906	1.76098	sp|O95163|ELP1_HUMAN	O95163	ELP1_HUMAN	ELP1	1332	Homo sapiens	1:Experimental evidence at protein level	Elongator complex protein 1
24.4441	23.2255	24.8175	23.612	23.3136	24.0375	23.3534	24.409			0.216832	0.741844	-0.246404	-0.542576	sp|O95168|NDUB4_HUMAN	O95168	NDUB4_HUMAN	NDUFB4	129	Homo sapiens	1:Experimental evidence at protein level	NADH dehydrogenase [ubiquinone] 1 beta subcomplex subunit 4
26.337	26.6217	26.2411	26.5407	26.7579	26.8394	26.3921	26.8473			1.01616	0.22929	0.274029	1.97002	sp|O95169|NDUB8_HUMAN	O95169	NDUB8_HUMAN	NDUFB8	186	Homo sapiens	1:Experimental evidence at protein level	NADH dehydrogenase [ubiquinone] 1 beta subcomplex subunit 8, mitochondrial
24.7322	24.4648	25.1649	23.8455	24.8678	24.8004	23.9416	24.2641			0.0853439	0.891872	-0.0833955	-0.235582	sp|O95182|NDUA7_HUMAN	O95182	NDUA7_HUMAN	NDUFA7	113	Homo sapiens	1:Experimental evidence at protein level	NADH dehydrogenase [ubiquinone] 1 alpha subcomplex subunit 7
29.0702	29.2296	29.4311	29.1162	29.2191	28.8383	29.0905	28.9088			0.837541	0.292305	-0.197626	-1.67295	sp|O95197|RTN3_HUMAN	O95197	RTN3_HUMAN	RTN3	1032	Homo sapiens	1:Experimental evidence at protein level	Reticulon-3
28.0833	28.0665	28.0076	28.1158	27.9824	28.0742	27.9555	28.1027			0.41701	0.554095	-0.0396028	-0.941452	sp|O95202|LETM1_HUMAN	O95202	LETM1_HUMAN	LETM1	739	Homo sapiens	1:Experimental evidence at protein level	Mitochondrial proton/calcium exchanger protein
27.0285	27.2107	26.9704	26.7937	27.0974	27.0533	27.0831	27.2178			0.561464	0.441683	0.112104	1.20242	sp|O95218|ZRAB2_HUMAN	O95218	ZRAB2_HUMAN	ZRANB2	330	Homo sapiens	1:Experimental evidence at protein level	Zinc finger Ran-binding domain-containing protein 2
26.341	26.2767	26.2109	26.5022	26.6187	26.5017	26.3483	26.2967			0.519031	0.474204	0.108644	1.1273	sp|O95219|SNX4_HUMAN	O95219	SNX4_HUMAN	SNX4	450	Homo sapiens	1:Experimental evidence at protein level	Sorting nexin-4
27.0483	27.2928	26.998	27.2118	26.9358	27.026	27.1023	26.8416			0.920305	0.264297	-0.161299	-1.8108	sp|O95232|LC7L3_HUMAN	O95232	LC7L3_HUMAN	LUC7L3	432	Homo sapiens	1:Experimental evidence at protein level	Luc7-like protein 3
26.7068	26.8825	26.9437	26.8144	27.0348	27.3511	26.8257	26.9514			0.828713	0.295841	0.203925	1.6582	sp|O95249|GOSR1_HUMAN	O95249	GOSR1_HUMAN	GOSR1	250	Homo sapiens	1:Experimental evidence at protein level	Golgi SNAP receptor complex member 1
25.1278	25.1725	24.1703	24.5349	24.3887	23.8735	24.4359	23.2091			1.07491	0.214287	-0.774584	-2.06769	sp|O95251|KAT7_HUMAN	O95251	KAT7_HUMAN	KAT7	611	Homo sapiens	1:Experimental evidence at protein level	Histone acetyltransferase KAT7
25.4797	25.7226	25.6371	25.5465	25.5586	25.599	25.6854	25.646			0.16651	0.796841	0.0257487	0.430978	sp|O95260|ATE1_HUMAN	O95260	ATE1_HUMAN	ATE1	518	Homo sapiens	1:Experimental evidence at protein level	Arginyl-tRNA--protein transferase 1
27.5607	27.7524	27.5675	27.761	27.6495	28.0573	27.7073	27.6988			0.492426	0.493325	0.117833	1.07961	sp|O95292|VAPB_HUMAN	O95292	VAPB_HUMAN	VAPB	243	Homo sapiens	1:Experimental evidence at protein level	Vesicle-associated membrane protein-associated protein B/C
27.2519	27.347	27.4179	27.3813	27.357	27.2174	27.2554	27.272			0.795149	0.312227	-0.07406	-1.60203	sp|O95299|NDUAA_HUMAN	O95299	NDUAA_HUMAN	NDUFA10	355	Homo sapiens	1:Experimental evidence at protein level	NADH dehydrogenase [ubiquinone] 1 alpha subcomplex subunit 10, mitochondrial
25.6736	25.6418	26.2016	25.6633	26.7638	26.5098	26.4321	25.361			0.671655	0.375365	0.471555	1.39321	sp|O95302|FKBP9_HUMAN	O95302	FKBP9_HUMAN	FKBP9	570	Homo sapiens	1:Experimental evidence at protein level	Peptidyl-prolyl cis-trans isomerase FKBP9
28.3102	28.2312	28.0999	28.0588	28.0009	28.1477	28.163	27.9572			0.666653	0.37679	-0.107799	-1.38466	sp|O95319|CELF2_HUMAN	O95319	CELF2_HUMAN	CELF2	508	Homo sapiens	1:Experimental evidence at protein level	CUGBP Elav-like family member 2
28.1206	28.5448	28.4454	28.4707	28.7254	28.7205	28.4038	28.6624			0.988342	0.239997	0.232651	1.92382	sp|O95336|6PGL_HUMAN	O95336	6PGL_HUMAN	PGLS	258	Homo sapiens	1:Experimental evidence at protein level	6-phosphogluconolactonase
25.8626	25.9164	26.2613	25.963	26.0508	26.2465	26.44	26.2264			1.03932	0.222564	0.240109	2.0085	sp|O95340|PAPS2_HUMAN	O95340	PAPS2_HUMAN	PAPSS2	614	Homo sapiens	1:Experimental evidence at protein level	Bifunctional 3'-phosphoadenosine 5'-phosphosulfate synthase 2
26.837	26.5806	26.4895	26.8314	26.9729	26.6039	26.985	27.0108			0.788798	0.314677	0.20848	1.59137	sp|O95347|SMC2_HUMAN	O95347	SMC2_HUMAN	SMC2	1197	Homo sapiens	1:Experimental evidence at protein level	Structural maintenance of chromosomes protein 2
29.8177	29.5867	29.7128	29.7642	29.7184	29.6782	29.7831	29.7392			0.0613384	0.923576	0.00935459	0.173075	sp|O95352|ATG7_HUMAN	O95352	ATG7_HUMAN	ATG7	703	Homo sapiens	1:Experimental evidence at protein level	Ubiquitin-like modifier-activating enzyme ATG7
25.5043	25.1149	25.6695	25.4794	25.525	25.2989	25.663	25.4087			0.0818687	0.89692	0.0318727	0.226688	sp|O95359|TACC2_HUMAN	O95359	TACC2_HUMAN	TACC2	2948	Homo sapiens	1:Experimental evidence at protein level	Transforming acidic coiled-coil-containing protein 2
24.9536	24.9541	24.9871	25.2077	24.9164	24.9041	25.081	24.7127			0.593289	0.419591	-0.122101	-1.2581	sp|O95363|SYFM_HUMAN	O95363	SYFM_HUMAN	FARS2	451	Homo sapiens	1:Experimental evidence at protein level	Phenylalanine--tRNA ligase, mitochondrial
26.8099	27.3129	27.2119	26.7723	27.5567	27.6841	27.1874	27.4444			1.35718	0.146843	0.441426	2.54244	sp|O95372|LYPA2_HUMAN	O95372	LYPA2_HUMAN	LYPLA2	231	Homo sapiens	1:Experimental evidence at protein level	Acyl-protein thioesterase 2
28.6914	28.7813	28.7557	28.7145	28.8617	28.7715	28.8022	28.9114			1.45999	0.128896	0.100961	2.71931	sp|O95373|IPO7_HUMAN	O95373	IPO7_HUMAN	IPO7	1038	Homo sapiens	1:Experimental evidence at protein level	Importin-7
24.2974	25.6539	25.1826	24.6925	24.3486	25.429	24.1336	25.1022			0.187467	0.776532	-0.203249	-0.478202	sp|O95379|TFIP8_HUMAN	O95379	TFIP8_HUMAN	TNFAIP8	198	Homo sapiens	1:Experimental evidence at protein level	Tumor necrosis factor alpha-induced protein 8
27.0777	26.6653	27.0145	27.448	27.0125	26.8943	27.112	26.8431			0.197954	0.765016	-0.0858941	-0.501422	sp|O95394|AGM1_HUMAN	O95394	AGM1_HUMAN	PGM3	542	Homo sapiens	1:Experimental evidence at protein level	Phosphoacetylglucosamine mutase
24.8851	22.6835	24.7514	25.27	25.1147	25.1957	24.6636	25.3244			0.520471	0.473713	0.677092	1.12987	sp|O95400|CD2B2_HUMAN	O95400	CD2B2_HUMAN	CD2BP2	341	Homo sapiens	1:Experimental evidence at protein level	CD2 antigen cytoplasmic tail-binding protein 2
28.8511	29.0123	28.9577	28.8697	28.8631	28.9853	28.9068	28.7909			0.268155	0.691745	-0.0361624	-0.650742	sp|O95433|AHSA1_HUMAN	O95433	AHSA1_HUMAN	AHSA1	338	Homo sapiens	1:Experimental evidence at protein level	Activator of 90 kDa heat shock protein ATPase homolog 1
25.5711	25.7816	25.8684	25.8403	25.6575	24.3656	25.6827	25.817			0.508861	0.482084	-0.3846	-1.10913	sp|O95453|PARN_HUMAN	O95453	PARN_HUMAN	PARN	639	Homo sapiens	1:Experimental evidence at protein level	Poly(A)-specific ribonuclease PARN
26.0136	25.8485	25.9102	25.8186	25.9236	25.8726	25.6574	26.0369			0.102067	0.872998	-0.0251198	-0.277708	sp|O95456|PSMG1_HUMAN	O95456	PSMG1_HUMAN	PSMG1	288	Homo sapiens	1:Experimental evidence at protein level	Proteasome assembly chaperone 1
27.7923	28.1073	28.0107	28.0065	27.9937	27.943	27.9438	27.8659			0.241743	0.719803	-0.042623	-0.595714	sp|O95466|FMNL1_HUMAN	O95466	FMNL1_HUMAN	FMNL1	1100	Homo sapiens	1:Experimental evidence at protein level	Formin-like protein 1
26.8573	26.5913	26.537	26.6009	26.6012	26.4361	26.4163	26.503			0.973988	0.244193	-0.157468	-1.89998	sp|O95470|SGPL1_HUMAN	O95470	SGPL1_HUMAN	SGPL1	568	Homo sapiens	1:Experimental evidence at protein level	Sphingosine-1-phosphate lyase 1
27.8943	27.9796	28.1759	28.0734	27.8181	27.4839	27.7175	27.6402			2.11509	0.0519875	-0.365873	-3.93461	sp|O95479|G6PE_HUMAN	O95479	G6PE_HUMAN	H6PD	791	Homo sapiens	1:Experimental evidence at protein level	GDH/6PGL endoplasmic bifunctional protein
26.1025	25.9135	26.0548	26.0354	26.0868	26.1084	25.9856	26.1692			0.503297	0.485228	0.0609608	1.09916	sp|O95486|SC24A_HUMAN	O95486	SC24A_HUMAN	SEC24A	1093	Homo sapiens	1:Experimental evidence at protein level	Protein transport protein Sec24A
26.8003	26.6562	26.728	26.4589	26.5496	26.4686	26.5952	26.676			0.469392	0.508774	-0.0885429	-1.03791	sp|O95487|SC24B_HUMAN	O95487	SC24B_HUMAN	SEC24B	1268	Homo sapiens	1:Experimental evidence at protein level	Protein transport protein Sec24B
26.1948	25.8498	25.458	26.1428	26.2604	25.072	25.1595	25.9712			0.378455	0.58501	-0.295574	-0.868786	sp|O95490|AGRL2_HUMAN	O95490	AGRL2_HUMAN	ADGRL2	1459	Homo sapiens	1:Experimental evidence at protein level	Adhesion G protein-coupled receptor L2
27.3485	27.4513	27.1902	27.4603	27.5785	27.4005	27.1843	27.3932			0.0950074	0.88002	0.0265727	0.260059	sp|O95563|MPC2_HUMAN	O95563	MPC2_HUMAN	MPC2	127	Homo sapiens	1:Experimental evidence at protein level	Mitochondrial pyruvate carrier 2
30.1192	30.0595	30.0149	30.0087	29.9009	29.7975	29.9008	29.8887	+	Lmex_UI	2.61128	0.025089	-0.178614	-5.00199	sp|O95571|ETHE1_HUMAN	O95571	ETHE1_HUMAN	ETHE1	254	Homo sapiens	1:Experimental evidence at protein level	Persulfide dioxygenase ETHE1, mitochondrial
26.8054	26.3499	26.4068	26.3737	26.4115	26.4832	26.4472	26.6336			0.0287978	0.962203	0.00993109	0.0839313	sp|O95573|ACSL3_HUMAN	O95573	ACSL3_HUMAN	ACSL3	720	Homo sapiens	1:Experimental evidence at protein level	Fatty acid CoA ligase Acsl3
24.8172	23.0353	23.6089	23.6736	24.4793	23.5885	23.5817	23.649			0.0325358	0.959086	0.0408559	0.0944577	sp|O95602|RPA1_HUMAN	O95602	RPA1_HUMAN	POLR1A	1720	Homo sapiens	1:Experimental evidence at protein level	DNA-directed RNA polymerase I subunit RPA1
26.0772	26.0509	26.2074	26.1206	25.9425	25.5428	25.9777	25.9864			1.17854	0.187223	-0.251665	-2.24061	sp|O95630|STABP_HUMAN	O95630	STABP_HUMAN	STAMBP	424	Homo sapiens	1:Experimental evidence at protein level	STAM-binding protein
25.5133	25.5304	26.1524	26.3662	25.8225	25.793	25.7266	26.3403			0.0402195	0.94917	0.0300345	0.115852	sp|O95639|CPSF4_HUMAN	O95639	CPSF4_HUMAN	CPSF4	269	Homo sapiens	1:Experimental evidence at protein level	Cleavage and polyadenylation specificity factor subunit 4
25.6007	25.9519	25.6834	25.7354	25.6868	25.1452	25.2247	25.2736			1.55312	0.114067	-0.410269	-2.88207	sp|O95671|ASML_HUMAN	O95671	ASML_HUMAN	ASMTL	621	Homo sapiens	1:Experimental evidence at protein level	Probable bifunctional dTTP/UTP pyrophosphatase/methyltransferase protein
25.1327	24.812	24.7284	23.8405	24.2419	24.8288	24.203	25.1517			0.0208085	0.972611	-0.0220613	-0.0611623	sp|O95674|CDS2_HUMAN	O95674	CDS2_HUMAN	CDS2	445	Homo sapiens	1:Experimental evidence at protein level	Phosphatidate cytidylyltransferase 2
25.455	25.6403	25.319	25.7645	25.7858	25.7613	25.5901	25.7996			0.868584	0.281167	0.189511	1.72473	sp|O95721|SNP29_HUMAN	O95721	SNP29_HUMAN	SNAP29	258	Homo sapiens	1:Experimental evidence at protein level	Synaptosomal-associated protein 29
26.6706	26.3218	26.1457	26.5544	26.2991	26.4238	26.3629	26.5043			0.073124	0.906965	-0.0255919	-0.204079	sp|O95747|OXSR1_HUMAN	O95747	OXSR1_HUMAN	OXSR1	527	Homo sapiens	1:Experimental evidence at protein level	Serine/threonine-protein kinase OSR1
27.5856	27.767	27.6983	27.546	27.688	27.537	27.6533	27.4231			0.415499	0.555635	-0.0739064	-0.938631	sp|O95758|PTBP3_HUMAN	O95758	PTBP3_HUMAN	PTBP3	552	Homo sapiens	1:Experimental evidence at protein level	Polypyrimidine tract-binding protein 3
24.9259	26.1306	24.9399	26.0634	25.4624	24.5896	26.0987	23.9396			0.366291	0.598162	-0.492368	-0.845527	sp|O95772|STR3N_HUMAN	O95772	STR3N_HUMAN	STARD3NL	234	Homo sapiens	1:Experimental evidence at protein level	STARD3 N-terminal-like protein
27.5803	27.8763	27.7256	27.7782	27.8148	27.8059	27.8961	27.7879			0.617374	0.403956	0.0860834	1.2999	sp|O95777|LSM8_HUMAN	O95777	LSM8_HUMAN	LSM8	96	Homo sapiens	1:Experimental evidence at protein level	U6 snRNA-associated Sm-like protein LSm8
28.2201	28.0504	28.1233	28.2359	28.1986	28.0806	28.2146	28.2106			0.13003	0.841318	0.0186787	0.345851	sp|O95782|AP2A1_HUMAN	O95782	AP2A1_HUMAN	AP2A1	977	Homo sapiens	1:Experimental evidence at protein level	AP-2 complex subunit alpha-1
25.3662	25.517	25.0827	25.3342	25.1279	25.3924	25.4752	25.0273			0.196271	0.766548	-0.0693173	-0.497714	sp|O95793|STAU1_HUMAN	O95793	STAU1_HUMAN	STAU1	577	Homo sapiens	1:Experimental evidence at protein level	Double-stranded RNA-binding protein Staufen homolog 1
26.3877	26.9258	26.7003	26.8642	27.0498	26.883	26.7703	26.8565			0.601927	0.414484	0.170417	1.27312	sp|O95816|BAG2_HUMAN	O95816	BAG2_HUMAN	BAG2	211	Homo sapiens	1:Experimental evidence at protein level	BAG family molecular chaperone regulator 2
23.8968	23.347	24.8673	25.1767	26.0421	25.1494	25.6789	24.7114			1.08428	0.212552	1.0735	2.08328	sp|O95817|BAG3_HUMAN	O95817	BAG3_HUMAN	BAG3	575	Homo sapiens	1:Experimental evidence at protein level	BAG family molecular chaperone regulator 3
26.7947	26.6352	26.8709	27.1367	27.178	26.9506	27.2629	27.1612			1.18391	0.18513	0.278822	2.24959	sp|O95819|M4K4_HUMAN	O95819	M4K4_HUMAN	MAP4K4	1239	Homo sapiens	1:Experimental evidence at protein level	Mitogen-activated protein kinase kinase kinase kinase 4
24.9451	25.2566	24.9719	24.9025	24.6525	24.7745	24.7374	24.6974			1.93769	0.0663316	-0.303577	-3.5872	sp|O95825|QORL1_HUMAN	O95825	QORL1_HUMAN	CRYZL1	349	Homo sapiens	1:Experimental evidence at protein level	Quinone oxidoreductase-like protein 1
29.1314	29.0185	29.0985	29.053	29.1402	29.0421	29.0052	29.0491			0.164294	0.79904	-0.0161648	-0.425917	sp|O95831|AIFM1_HUMAN	O95831	AIFM1_HUMAN	AIFM1	613	Homo sapiens	1:Experimental evidence at protein level	Apoptosis-inducing factor 1, mitochondrial
26.8174	26.8177	26.4936	26.6685	26.4212	26.7119	26.5088	26.6393			0.605536	0.411902	-0.129022	-1.27938	sp|O95834|EMAL2_HUMAN	O95834	EMAL2_HUMAN	EML2	649	Homo sapiens	1:Experimental evidence at protein level	Echinoderm microtubule-associated protein-like 2
25.3624	25.5039	25.6837	25.5816	25.6289	25.5476	25.8421	25.6372			0.687145	0.363178	0.131054	1.41963	sp|O95848|NUD14_HUMAN	O95848	NUD14_HUMAN	NUDT14	222	Homo sapiens	1:Experimental evidence at protein level	Uridine diphosphate glucose pyrophosphatase NUDT14
27.7013	27.4589	27.4773	27.5736	27.4972	27.4788	27.495	27.4955			0.502686	0.485637	-0.061161	-1.09806	sp|O95861|BPNT1_HUMAN	O95861	BPNT1_HUMAN	BPNT1	308	Homo sapiens	1:Experimental evidence at protein level	3'(2'),5'-bisphosphate nucleotidase 1
28.0581	28.2556	28.123	28.0459	28.5845	28.6529	28.5132	28.3681	+	Lmex_UI	2.72516	0.0217857	0.409059	5.27015	sp|O95865|DDAH2_HUMAN	O95865	DDAH2_HUMAN	DDAH2	285	Homo sapiens	1:Experimental evidence at protein level	N(G),N(G)-dimethylarginine dimethylaminohydrolase 2
27.6919	27.4998	27.4918	27.3952	27.5819	27.5554	27.409	27.433			0.122737	0.848392	-0.0248542	-0.328338	sp|O95870|ABHGA_HUMAN	O95870	ABHGA_HUMAN	ABHD16A	558	Homo sapiens	1:Experimental evidence at protein level	Phosphatidylserine lipase ABHD16A
29.5696	29.7955	29.6692	29.789	29.7917	29.7377	29.6647	29.6459			0.0224595	0.970398	0.00418758	0.0658984	sp|O95881|TXD12_HUMAN	O95881	TXD12_HUMAN	TXNDC12	172	Homo sapiens	1:Experimental evidence at protein level	Thioredoxin domain-containing protein 12
25.3142	26.1845	25.962	26.2061	26.3472	26.2615	26.3516	26.2764			0.957563	0.250284	0.392482	1.8727	sp|O95983|MBD3_HUMAN	O95983	MBD3_HUMAN	MBD3	291	Homo sapiens	1:Experimental evidence at protein level	Methyl-CpG-binding domain protein 3
27.9456	28.3703	28.3556	28.2453	28.1467	28.0066	27.9866	27.9513			0.986532	0.239623	-0.206435	-1.92081	sp|O95989|NUDT3_HUMAN	O95989	NUDT3_HUMAN	NUDT3	172	Homo sapiens	1:Experimental evidence at protein level	Diphosphoinositol polyphosphate phosphohydrolase 1
27.1944	26.9301	26.6677	27.151	26.7907	26.8475	26.9837	26.8806			0.376265	0.587557	-0.110175	-0.864612	sp|O95999|BCL10_HUMAN	O95999	BCL10_HUMAN	BCL10	233	Homo sapiens	1:Experimental evidence at protein level	B-cell lymphoma/leukemia 10
26.6058	26.9917	26.8469	27.3709	27.2091	27.3807	27.1052	27.2728			0.849118	0.287261	0.28815	1.69228	sp|O96000|NDUBA_HUMAN	O96000	NDUBA_HUMAN	NDUFB10	172	Homo sapiens	1:Experimental evidence at protein level	NADH dehydrogenase [ubiquinone] 1 beta subcomplex subunit 10
27.3974	27.2493	27.2616	27.311	27.374	27.2612	27.4222	27.3615			0.473986	0.505832	0.0498872	1.04626	sp|O96005|CLPT1_HUMAN	O96005	CLPT1_HUMAN	CLPTM1	669	Homo sapiens	1:Experimental evidence at protein level	Putative lipid scramblase CLPTM1
29.3209	29.1511	29.3867	29.103	29.2473	29.2407	29.2487	29.3321			0.143227	0.824034	0.0267558	0.377107	sp|O96008|TOM40_HUMAN	O96008	TOM40_HUMAN	TOMM40	361	Homo sapiens	1:Experimental evidence at protein level	Mitochondrial import receptor subunit TOM40 homolog
25.9583	26.4288	26.1966	26.4227	26.6212	26.5525	26.284	26.3509			0.71005	0.35259	0.200558	1.45857	sp|O96011|PX11B_HUMAN	O96011	PX11B_HUMAN	PEX11B	259	Homo sapiens	1:Experimental evidence at protein level	Peroxisomal membrane protein 11B
28.2866	28.2915	28.1388	28.1054	28.2933	28.2808	28.2594	28.2348			0.57204	0.433706	0.061481	1.22098	sp|O96019|ACL6A_HUMAN	O96019	ACL6A_HUMAN	ACTL6A	429	Homo sapiens	1:Experimental evidence at protein level	Actin-like protein 6A
26.8833	26.0055	26.3873	26.6282	25.7976	23.816	23.5956	25.1427			1.82195	0.0771338	-1.88812	-3.36864	sp|P00156|CYB_HUMAN	P00156	CYB_HUMAN	MT-CYB	380	Homo sapiens	1:Experimental evidence at protein level	Cytochrome b
25.9528	26.6121	24.2107	26.1188	26.4891	26.4431	23.0643	26.7701			0.0105045	0.985972	-0.0319371	-0.0312251	sp|P00167|CYB5_HUMAN	P00167	CYB5_HUMAN	CYB5A	134	Homo sapiens	1:Experimental evidence at protein level	Cytochrome b5
31.4393	31.5744	31.5633	31.59	31.5307	31.629	31.574	31.5029			0.150561	0.815698	0.0174155	0.394245	sp|P00338|LDHA_HUMAN	P00338	LDHA_HUMAN	LDHA	332	Homo sapiens	1:Experimental evidence at protein level	L-lactate dehydrogenase A chain
32.0754	31.9734	32.0273	31.9474	31.9148	31.833	31.9	31.8981			1.90689	0.0687437	-0.119426	-3.52844	sp|P00367|DHE3_HUMAN	P00367	DHE3_HUMAN	GLUD1	558	Homo sapiens	1:Experimental evidence at protein level	Glutamate dehydrogenase 1, mitochondrial
26.2662	26.1553	26.407	26.4979	26.9062	27.0015	26.8256	26.8649	+	Lmex_UI	3.27586	0.00860215	0.567954	6.71571	sp|P00374|DYR_HUMAN	P00374	DYR_HUMAN	DHFR	187	Homo sapiens	1:Experimental evidence at protein level	Dihydrofolate reductase
30.626	30.6035	30.657	30.5831	30.689	30.5947	30.5554	30.6897			0.150835	0.81569	0.014792	0.39488	sp|P00387|NB5R3_HUMAN	P00387	NB5R3_HUMAN	CYB5R3	301	Homo sapiens	1:Experimental evidence at protein level	NADH-cytochrome b5 reductase 3
28.3606	28.2901	28.4913	28.258	28.2602	28.3403	28.2489	28.399			0.246022	0.71581	-0.037909	-0.604718	sp|P00390|GSHR_HUMAN	P00390	GSHR_HUMAN	GSR	522	Homo sapiens	1:Experimental evidence at protein level	Glutathione reductase, mitochondrial
27.5858	27.1302	27.4408	27.572	27.4329	27.1311	27.3863	27.1037			0.584453	0.425258	-0.168735	-1.24269	sp|P00395|COX1_HUMAN	P00395	COX1_HUMAN	MT-CO1	513	Homo sapiens	1:Experimental evidence at protein level	Cytochrome c oxidase subunit 1
30.5359	30.5458	30.4107	30.5141	30.4093	30.3188	30.4428	30.4562			1.13256	0.200548	-0.0948348	-2.16375	sp|P00403|COX2_HUMAN	P00403	COX2_HUMAN	MT-CO2	227	Homo sapiens	1:Experimental evidence at protein level	Cytochrome c oxidase subunit 2
24.0579	23.8741	23.4448	24.2131	23.8597	24.7648	24.7318	25.0139			1.21484	0.177879	0.695084	2.30149	sp|P00414|COX3_HUMAN	P00414	COX3_HUMAN	MT-CO3	261	Homo sapiens	1:Experimental evidence at protein level	Cytochrome c oxidase subunit 3
31.4876	31.6299	31.8111	31.3928	31.77	31.6161	31.504	31.4847			0.0414527	0.947884	0.0133772	0.119256	sp|P00441|SODC_HUMAN	P00441	SODC_HUMAN	SOD1	154	Homo sapiens	1:Experimental evidence at protein level	Superoxide dismutase [Cu-Zn]
30.7377	30.7537	30.7926	30.7247	30.7116	30.7464	30.6192	30.6724			1.08726	0.211153	-0.0647898	-2.08824	sp|P00491|PNPH_HUMAN	P00491	PNPH_HUMAN	PNP	289	Homo sapiens	1:Experimental evidence at protein level	Purine nucleoside phosphorylase
29.0563	28.9787	28.8953	29.1381	28.8827	28.9686	29.0358	29.0367			0.229246	0.73058	-0.0361562	-0.569216	sp|P00492|HPRT_HUMAN	P00492	HPRT_HUMAN	HPRT1	218	Homo sapiens	1:Experimental evidence at protein level	Hypoxanthine-guanine phosphoribosyltransferase
29.2465	29.1054	29.1765	29.2472	29.1355	29.2047	29.2309	29.1979			0.0140286	0.981387	-0.00163746	-0.041539	sp|P00505|AATM_HUMAN	P00505	AATM_HUMAN	GOT2	430	Homo sapiens	1:Experimental evidence at protein level	Aspartate aminotransferase, mitochondrial
32.8112	32.7744	32.8025	32.7315	32.745	32.6522	32.6955	32.7082			1.64142	0.102881	-0.0797138	-3.03894	sp|P00558|PGK1_HUMAN	P00558	PGK1_HUMAN	PGK1	417	Homo sapiens	1:Experimental evidence at protein level	Phosphoglycerate kinase 1
29.3841	29.5957	29.5834	29.5517	29.6596	29.6867	29.654	29.4908			0.686411	0.363342	0.0940366	1.41838	sp|P00568|KAD1_HUMAN	P00568	KAD1_HUMAN	AK1	194	Homo sapiens	1:Experimental evidence at protein level	Adenylate kinase isoenzyme 1
27.6456	27.238	27.5703	27.3345	27.4568	27.3436	27.3868	27.3892			0.213376	0.746744	-0.0529566	-0.535102	sp|P00749|UROK_HUMAN	P00749	UROK_HUMAN	PLAU	431	Homo sapiens	1:Experimental evidence at protein level	Urokinase-type plasminogen activator
24.9998	25.0499	24.8624	25.0402	25.2555	25.037	25.1613	24.8433			0.379449	0.584306	0.086194	0.87068	sp|P00813|ADA_HUMAN	P00813	ADA_HUMAN	ADA	363	Homo sapiens	1:Experimental evidence at protein level	Adenosine deaminase
28.9439	28.4206	28.5943	29.4035	28.9881	28.3595	28.9065	28.7433			0.133247	0.83915	-0.0911841	-0.35352	sp|P00846|ATP6_HUMAN	P00846	ATP6_HUMAN	MT-ATP6	226	Homo sapiens	1:Experimental evidence at protein level	ATP synthase subunit a
31.5616	31.5929	31.6267	31.4675	31.4631	31.5561	31.5227	31.417			0.776271	0.318876	-0.0724816	-1.57034	sp|P00918|CAH2_HUMAN	P00918	CAH2_HUMAN	CA2	260	Homo sapiens	1:Experimental evidence at protein level	Carbonic anhydrase 2
29.7663	29.7697	29.7045	29.734	29.5763	29.3481	29.6452	29.44			1.90246	0.06936	-0.241228	-3.52002	sp|P00966|ASSY_HUMAN	P00966	ASSY_HUMAN	ASS1	412	Homo sapiens	1:Experimental evidence at protein level	Argininosuccinate synthase
30.5459	30.4244	30.5532	30.3593	30.2828	30.3405	30.3532	30.3763			1.37607	0.142811	-0.132495	-2.57473	sp|P01023|A2MG_HUMAN	P01023	A2MG_HUMAN	A2M	1474	Homo sapiens	1:Experimental evidence at protein level	Alpha-2-macroglobulin
28.144	27.7457	27.8048	27.8101	28.3888	28.8413	28.1938	28.2705			1.73309	0.0880502	0.547442	3.20475	sp|P01033|TIMP1_HUMAN	P01033	TIMP1_HUMAN	TIMP1	207	Homo sapiens	1:Experimental evidence at protein level	Metalloproteinase inhibitor 1
25.8493	25.6618	26.0106	25.5482	25.4844	25.694	25.7269	25.8248			0.282944	0.678436	-0.0849371	-0.681018	sp|P01034|CYTC_HUMAN	P01034	CYTC_HUMAN	CST3	146	Homo sapiens	1:Experimental evidence at protein level	Cystatin-C
26.8884	26.7486	27.1711	26.2185	26.6636	26.6229	26.4814	26.6435			0.319372	0.644374	-0.153819	-0.75411	sp|P01040|CYTA_HUMAN	P01040	CYTA_HUMAN	CSTA	98	Homo sapiens	1:Experimental evidence at protein level	Cystatin-A
28.2482	28.3773	28.2371	28.2422	28.3471	28.479	28.3681	28.3042			1.00788	0.232491	0.098392	1.95627	sp|P01111|RASN_HUMAN	P01111	RASN_HUMAN	NRAS	189	Homo sapiens	1:Experimental evidence at protein level	GTPase NRas
25.8406	26.0262	26.1205	26.0607	25.5567	23.5549	25.7804	25.4423			0.909391	0.268129	-0.928401	-1.79265	sp|P01116|RASK_HUMAN	P01116	RASK_HUMAN	KRAS	189	Homo sapiens	1:Experimental evidence at protein level	GTPase KRas
28.7748	28.8393	28.985	28.8339	28.791	28.9314	28.8994	28.9116			0.178731	0.784375	0.0250793	0.458655	sp|P01137|TGFB1_HUMAN	P01137	TGFB1_HUMAN	TGFB1	390	Homo sapiens	1:Experimental evidence at protein level	Transforming growth factor beta-1 proprotein
27.5385	27.5555	27.6779	27.7628	27.6633	27.6263	27.6587	27.5038			0.118432	0.853436	-0.020628	-0.317919	sp|P01584|IL1B_HUMAN	P01584	IL1B_HUMAN	IL1B	269	Homo sapiens	1:Experimental evidence at protein level	Interleukin-1 beta
29.1758	29.2422	29.3222	29.452	29.3982	29.4418	29.4721	29.4362			1.19478	0.182602	0.139046	2.26782	sp|P01889|HLAB_HUMAN	P01889	HLAB_HUMAN	HLA-B	362	Homo sapiens	1:Experimental evidence at protein level	HLA class I histocompatibility antigen, B alpha chain
27.7185	27.9818	27.8912	27.7782	26.9656	26.9189	26.7816	27.1623	+	Lmex_UI	3.98208	0.00093617	-0.885348	-9.01614	sp|P02042|HBD_HUMAN	P02042	HBD_HUMAN	HBD	147	Homo sapiens	1:Experimental evidence at protein level	Hemoglobin subunit delta
28.795	29.3229	29.3385	29.4218	29.8774	30.2901	29.9364	30.0796	+	Lmex_UI	2.54856	0.0273561	0.826342	4.85829	sp|P02144|MYG_HUMAN	P02144	MYG_HUMAN	MB	154	Homo sapiens	1:Experimental evidence at protein level	Myoglobin
27.6285	27.8611	28.9375	27.4435	28.0443	25.6722	27.2364	27.2672			0.74795	0.335459	-0.912605	-1.52267	sp|P02533|K1C14_HUMAN	P02533	K1C14_HUMAN	KRT14	472	Homo sapiens	1:Experimental evidence at protein level	Keratin, type I cytoskeletal 14
26.3848	25.9234	27.8476	26.4854	27.9276	25.103	26.4335	26.8294			0.0422792	0.947292	-0.086936	-0.121533	sp|P02538|K2C6A_HUMAN	P02538	K2C6A_HUMAN	KRT6A	564	Homo sapiens	1:Experimental evidence at protein level	Keratin, type II cytoskeletal 6A
33.0044	33.1669	33.2119	33.0668	33.0437	32.9543	33.0558	33.0346			0.868441	0.280973	-0.0904064	-1.72449	sp|P02545|LMNA_HUMAN	P02545	LMNA_HUMAN	LMNA	664	Homo sapiens	1:Experimental evidence at protein level	Prelamin-A/C
24.7293	24.6833	25.4019	25.1111	23.088	24.4387	23.5487	23.8151			2.05938	0.0566235	-1.25876	-3.82379	sp|P02647|APOA1_HUMAN	P02647	APOA1_HUMAN	APOA1	267	Homo sapiens	1:Experimental evidence at protein level	Apolipoprotein A-I
24.335	25.9479	25.3643	25.6952	26.4564	26.3675	26.2885	26.2312			1.50451	0.121994	1.00031	2.79678	sp|P02649|APOE_HUMAN	P02649	APOE_HUMAN	APOE	317	Homo sapiens	1:Experimental evidence at protein level	Apolipoprotein E
24.1445	25.1408	25.4182	25.3133	27.1595	27.5057	26.7691	26.897	+	Lmex_UI	3.09618	0.0112632	2.07861	6.21482	sp|P02655|APOC2_HUMAN	P02655	APOC2_HUMAN	APOC2	101	Homo sapiens	1:Experimental evidence at protein level	Apolipoprotein C-II
27.2531	27.9627	27.9193	27.8451	27.823	27.9274	27.4231	27.6955			0.0490897	0.938157	-0.0277991	-0.140159	sp|P02686|MBP_HUMAN	P02686	MBP_HUMAN	MBP	304	Homo sapiens	1:Experimental evidence at protein level	Myelin basic protein
26.5844	26.228	26.1005	25.2845	25.5554	23.952	26.1208	25.8429			0.572125	0.433833	-0.681571	-1.22113	sp|P02751|FINC_HUMAN	P02751	FINC_HUMAN	FN1	2477	Homo sapiens	1:Experimental evidence at protein level	Fibronectin
27.7755	28.1383	28.1375	27.9571	27.0699	27.176	27.004	26.8364	+	Lmex_UI	3.90606	0.000897959	-0.980501	-8.74003	sp|P02765|FETUA_HUMAN	P02765	FETUA_HUMAN	AHSG	367	Homo sapiens	1:Experimental evidence at protein level	Alpha-2-HS-glycoprotein
27.7375	27.6096	27.6654	27.6724	27.8452	27.8379	27.6933	27.8125			1.54274	0.116173	0.125988	2.86379	sp|P02786|TFR1_HUMAN	P02786	TFR1_HUMAN	TFRC	760	Homo sapiens	1:Experimental evidence at protein level	Transferrin receptor protein 1
26.2817	27.2768	26.9679	26.6954	27.1092	27.3072	26.7587	27.147			0.527813	0.468018	0.275106	1.14294	sp|P02792|FRIL_HUMAN	P02792	FRIL_HUMAN	FTL	175	Homo sapiens	1:Experimental evidence at protein level	Ferritin light chain
28.0163	28.9698	28.5399	28.8394	29.4395	29.2797	29.15	29.2867			1.7157	0.0910453	0.697649	3.17306	sp|P02794|FRIH_HUMAN	P02794	FRIH_HUMAN	FTH1	183	Homo sapiens	1:Experimental evidence at protein level	Ferritin heavy chain
27.1772	26.7677	26.775	26.8321	26.9604	27.2327	26.3822	26.763			0.0957929	0.879182	-0.0533886	-0.262032	sp|P03891|NU2M_HUMAN	P03891	NU2M_HUMAN	MT-ND2	347	Homo sapiens	1:Experimental evidence at protein level	NADH-ubiquinone oxidoreductase chain 2
26.7184	26.6967	26.7196	26.6025	26.5251	26.3498	26.5166	26.4629	+	Lmex_UI	2.39018	0.0353306	-0.220725	-4.50731	sp|P03905|NU4M_HUMAN	P03905	NU4M_HUMAN	MT-ND4	459	Homo sapiens	1:Experimental evidence at protein level	NADH-ubiquinone oxidoreductase chain 4
26.4745	26.5264	26.5429	26.4291	26.1629	26.0478	26.2017	25.9982	+	Lmex_UI	3.43758	0.0052	-0.390562	-7.19352	sp|P03915|NU5M_HUMAN	P03915	NU5M_HUMAN	MT-ND5	603	Homo sapiens	1:Experimental evidence at protein level	NADH-ubiquinone oxidoreductase chain 5
29.5003	29.2325	29.4236	29.5829	28.9923	28.8388	28.6949	29.0234	+	Lmex_UI	2.66973	0.0243536	-0.547456	-5.13844	sp|P04004|VTNC_HUMAN	P04004	VTNC_HUMAN	VTN	478	Homo sapiens	1:Experimental evidence at protein level	Vitronectin
29.1923	29.0792	29.1374	29.0218	29.043	28.9943	28.9918	29.0624			1.08124	0.213037	-0.0848155	-2.07822	sp|P04040|CATA_HUMAN	P04040	CATA_HUMAN	CAT	527	Homo sapiens	1:Experimental evidence at protein level	Catalase
27.1849	27.025	27.0108	27.1522	27.0187	26.5436	26.9988	26.8147			1.09468	0.208654	-0.249239	-2.1006	sp|P04049|RAF1_HUMAN	P04049	RAF1_HUMAN	RAF1	648	Homo sapiens	1:Experimental evidence at protein level	RAF proto-oncogene serine/threonine-protein kinase
28.446	28.4639	28.351	28.3946	28.1603	27.8246	28.2687	28.0692			1.83846	0.0754907	-0.333156	-3.39944	sp|P04062|GBA1_HUMAN	P04062	GBA1_HUMAN	GBA1	536	Homo sapiens	1:Experimental evidence at protein level	Lysosomal acid glucosylceramidase
27.868	27.8252	27.8674	27.7625	27.9379	27.5918	27.8186	27.7763			0.269204	0.691545	-0.0496082	-0.652903	sp|P04066|FUCO_HUMAN	P04066	FUCO_HUMAN	FUCA1	466	Homo sapiens	1:Experimental evidence at protein level	Tissue alpha-L-fucosidase
33.9183	33.8495	33.8693	33.8779	33.7868	33.7534	33.8734	33.8038			1.36454	0.145835	-0.0744247	-2.55501	sp|P04075|ALDOA_HUMAN	P04075	ALDOA_HUMAN	ALDOA	364	Homo sapiens	1:Experimental evidence at protein level	Fructose-bisphosphate aldolase A
31.4771	31.5691	31.6665	31.353	31.9954	32.2	31.8271	32.0573	+	Lmex_UI	2.58025	0.0257688	0.503538	4.93055	sp|P04080|CYTB_HUMAN	P04080	CYTB_HUMAN	CSTB	98	Homo sapiens	1:Experimental evidence at protein level	Cystatin-B
30.5049	30.8221	30.7571	30.8824	31.0036	30.9905	30.8191	30.9298			1.08648	0.211473	0.194092	2.08694	sp|P04083|ANXA1_HUMAN	P04083	ANXA1_HUMAN	ANXA1	346	Homo sapiens	1:Experimental evidence at protein level	Annexin A1
26.843	26.6597	26.4626	26.3703	26.4625	23.858	26.6346	23.3273			0.880683	0.277961	-1.5133	-1.74488	sp|P04114|APOB_HUMAN	P04114	APOB_HUMAN	APOB	4563	Homo sapiens	1:Experimental evidence at protein level	Apolipoprotein B-100
27.3408	27.0354	27.0714	27.3526	27.1583	27.2156	27.2297	27.2816			0.0867587	0.890239	0.0212178	0.239189	sp|P04150|GCR_HUMAN	P04150	GCR_HUMAN	NR3C1	777	Homo sapiens	1:Experimental evidence at protein level	Glucocorticoid receptor
28.1209	28.3839	28.3334	28.1932	28.3067	28.5287	28.3302	28.1448			0.292832	0.668036	0.069768	0.701058	sp|P04179|SODM_HUMAN	P04179	SODM_HUMAN	SOD2	222	Homo sapiens	1:Experimental evidence at protein level	Superoxide dismutase [Mn], mitochondrial
28.0606	27.7058	27.7975	27.8599	27.977	27.7393	27.8857	27.9689			0.150641	0.815811	0.0367861	0.394429	sp|P04181|OAT_HUMAN	P04181	OAT_HUMAN	OAT	439	Homo sapiens	1:Experimental evidence at protein level	Ornithine aminotransferase, mitochondrial
23.9882	24.8792	24.8001	24.8893	25.3007	25.3459	25.4094	25.2197			1.65775	0.101907	0.679752	3.06826	sp|P04183|KITH_HUMAN	P04183	KITH_HUMAN	TK1	234	Homo sapiens	1:Experimental evidence at protein level	Thymidine kinase, cytosolic
31.7109	31.931	32.6106	31.4013	31.2793	29.8956	31.0918	30.6157			1.60478	0.105404	-1.19287	-2.97353	sp|P04264|K2C1_HUMAN	P04264	K2C1_HUMAN	KRT1	644	Homo sapiens	1:Experimental evidence at protein level	Keratin, type II cytoskeletal 1
34.3892	34.3501	34.4118	34.2738	34.4544	34.448	34.2934	34.3986			0.386008	0.580163	0.0423727	0.883145	sp|P04406|G3P_HUMAN	P04406	G3P_HUMAN	GAPDH	335	Homo sapiens	1:Experimental evidence at protein level	Glyceraldehyde-3-phosphate dehydrogenase
26.9722	26.5584	26.718	26.8833	26.5388	26.772	26.7213	26.8346			0.241271	0.719958	-0.0663147	-0.594719	sp|P04424|ARLY_HUMAN	P04424	ARLY_HUMAN	ASL	464	Homo sapiens	1:Experimental evidence at protein level	Argininosuccinate lyase
31.323	31.3569	31.3935	31.4625	31.3472	31.2488	31.2766	31.3109			1.27466	0.164926	-0.0881486	-2.40227	sp|P04439|HLAA_HUMAN	P04439	HLAA_HUMAN	HLA-A	365	Homo sapiens	1:Experimental evidence at protein level	HLA class I histocompatibility antigen, A alpha chain
23.9157	24.3985	24.5695	24.1159	24.4119	25.2876	24.0716	24.1662			0.316686	0.645522	0.234408	0.748788	sp|P04629|NTRK1_HUMAN	P04629	NTRK1_HUMAN	NTRK1	796	Homo sapiens	1:Experimental evidence at protein level	High affinity nerve growth factor receptor
30.0781	30.243	30.1968	30.384	30.2711	30.1044	30.3054	30.1758			0.050615	0.936887	-0.0112605	-0.144298	sp|P04632|CPNS1_HUMAN	P04632	CPNS1_HUMAN	CAPNS1	268	Homo sapiens	1:Experimental evidence at protein level	Calpain small subunit 1
32.3214	32.5074	32.5029	32.3866	32.3843	32.5026	32.392	32.4067			0.0542517	0.933033	-0.00820541	-0.15412	sp|P04792|HSPB1_HUMAN	P04792	HSPB1_HUMAN	HSPB1	205	Homo sapiens	1:Experimental evidence at protein level	Heat shock protein beta-1
25.2716	25.126	24.524	25.4103	25.4016	25.3882	25.5728	25.6404			1.05705	0.217106	0.417774	2.03797	sp|P04818|TYSY_HUMAN	P04818	TYSY_HUMAN	TYMS	313	Homo sapiens	1:Experimental evidence at protein level	Thymidylate synthase
28.7671	28.3784	28.4713	28.49	27.8146	27.5856	27.9306	27.6299	+	Lmex_UI	3.29423	0.00778022	-0.786511	-6.76865	sp|P04839|CY24B_HUMAN	P04839	CY24B_HUMAN	CYBB	570	Homo sapiens	1:Experimental evidence at protein level	Cytochrome b-245 heavy chain
31.1825	31.1752	31.2591	31.1059	31.1163	31.1422	31.0932	31.1312			0.921425	0.263768	-0.0599289	-1.81266	sp|P04843|RPN1_HUMAN	P04843	RPN1_HUMAN	RPN1	607	Homo sapiens	1:Experimental evidence at protein level	Dolichyl-diphosphooligosaccharide--protein glycosyltransferase subunit 1
29.9876	30.2674	30.2213	30.0612	30.0032	30.1014	30.1423	30.2447			0.048537	0.938353	-0.0114741	-0.138657	sp|P04844|RPN2_HUMAN	P04844	RPN2_HUMAN	RPN2	631	Homo sapiens	1:Experimental evidence at protein level	Dolichyl-diphosphooligosaccharide--protein glycosyltransferase subunit 2
29.7121	30.0595	30.1599	29.9794	29.778	29.9317	29.7571	29.7993			0.766933	0.324382	-0.161194	-1.55464	sp|P04899|GNAI2_HUMAN	P04899	GNAI2_HUMAN	GNAI2	355	Homo sapiens	1:Experimental evidence at protein level	Guanine nucleotide-binding protein G(i) subunit alpha-2
29.6929	29.6468	29.6873	29.6527	29.557	29.5851	29.6294	29.6023			2.13793	0.0523366	-0.0764666	-3.98051	sp|P05023|AT1A1_HUMAN	P05023	AT1A1_HUMAN	ATP1A1	1023	Homo sapiens	1:Experimental evidence at protein level	Sodium/potassium-transporting ATPase subunit alpha-1
26.862	26.9623	26.9709	26.9408	26.709	26.9913	26.6654	26.8365			0.86903	0.28109	-0.13342	-1.72547	sp|P05026|AT1B1_HUMAN	P05026	AT1B1_HUMAN	ATP1B1	303	Homo sapiens	1:Experimental evidence at protein level	Sodium/potassium-transporting ATPase subunit beta-1
27.8532	27.9004	27.6683	27.4845	27.7621	27.3287	28.0769	27.8192			0.0383376	0.95283	0.0201368	0.110642	sp|P05091|ALDH2_HUMAN	P05091	ALDH2_HUMAN	ALDH2	517	Homo sapiens	1:Experimental evidence at protein level	Aldehyde dehydrogenase, mitochondrial
32.1222	32.048	32.0711	32.0491	31.7809	31.8243	31.7844	31.8042	+	Lmex_UI	5.02173	0	-0.274188	-13.672	sp|P05107|ITB2_HUMAN	P05107	ITB2_HUMAN	ITGB2	769	Homo sapiens	1:Experimental evidence at protein level	Integrin beta-2
26.7626	26.2697	27.513	26.407	28.2151	26.0813	26.2908	24.5859			0.224716	0.735282	-0.444814	-0.559531	sp|P05109|S10A8_HUMAN	P05109	S10A8_HUMAN	S100A8	93	Homo sapiens	1:Experimental evidence at protein level	Protein S100-A8
33.42	33.2902	33.386	33.2612	33.3957	33.2424	33.3706	33.4016			0.0903507	0.885341	0.0132084	0.248311	sp|P05141|ADT2_HUMAN	P05141	ADT2_HUMAN	SLC25A5	298	Homo sapiens	1:Experimental evidence at protein level	ADP/ATP translocase 2
26.848	27.1517	27.1318	27.0305	27.4706	27.4757	27.2942	27.2726			2.05444	0.0566997	0.337773	3.81405	sp|P05161|ISG15_HUMAN	P05161	ISG15_HUMAN	ISG15	165	Homo sapiens	1:Experimental evidence at protein level	Ubiquitin-like protein ISG15
28.0868	28.1587	27.9342	28.0118	28.0838	28.063	28.1564	28.0925			0.435578	0.538581	0.0510721	0.975919	sp|P05165|PCCA_HUMAN	P05165	PCCA_HUMAN	PCCA	728	Homo sapiens	1:Experimental evidence at protein level	Propionyl-CoA carboxylase alpha chain, mitochondrial
26.8363	26.8264	26.7817	26.6544	26.7303	26.6244	26.7127	26.6537			0.999064	0.236462	-0.094418	-1.94163	sp|P05166|PCCB_HUMAN	P05166	PCCB_HUMAN	PCCB	539	Homo sapiens	1:Experimental evidence at protein level	Propionyl-CoA carboxylase beta chain, mitochondrial
28.9548	29.1388	29.1353	29.0291	29.1861	29.1062	29.148	29.1909			0.982966	0.241135	0.0932851	1.91489	sp|P05198|IF2A_HUMAN	P05198	IF2A_HUMAN	EIF2S1	315	Homo sapiens	1:Experimental evidence at protein level	Eukaryotic translation initiation factor 2 subunit 1
26.4334	31.0442	31.1426	28.2297	30.274	30.981	23.6045	23.2833			0.40374	0.563373	-2.17677	-0.916614	sp|P05204|HMGN2_HUMAN	P05204	HMGN2_HUMAN	HMGN2	90	Homo sapiens	1:Experimental evidence at protein level	Non-histone chromosomal protein HMG-17
27.0391	27.2257	27.2362	27.3077	26.9037	26.8431	26.8938	26.9226	+	Lmex_UI	2.69972	0.0220791	-0.311395	-5.20941	sp|P05362|ICAM1_HUMAN	P05362	ICAM1_HUMAN	ICAM1	532	Homo sapiens	1:Experimental evidence at protein level	Intercellular adhesion molecule 1
29.4207	30.6252	30.3103	30.9004	30.3024	30.7703	30.6419	30.879			0.432134	0.540862	0.334278	0.96955	sp|P05386|RLA1_HUMAN	P05386	RLA1_HUMAN	RPLP1	114	Homo sapiens	1:Experimental evidence at protein level	60S acidic ribosomal protein P1
29.7141	30.8807	30.9866	31.1733	31.0678	31.5549	31.1168	31.4113			0.859074	0.28288	0.599013	1.70888	sp|P05387|RLA2_HUMAN	P05387	RLA2_HUMAN	RPLP2	115	Homo sapiens	1:Experimental evidence at protein level	60S acidic ribosomal protein P2
31.1804	31.1004	31.1175	31.1173	31.0909	31.1547	31.1135	31.1379			0.0738555	0.906746	-0.004632	-0.205983	sp|P05388|RLA0_HUMAN	P05388	RLA0_HUMAN	RPLP0	317	Homo sapiens	1:Experimental evidence at protein level	60S acidic ribosomal protein P0
29.6078	29.6886	29.6617	29.5783	29.6772	29.6264	29.5586	29.6019			0.203379	0.758825	-0.0180817	-0.513331	sp|P05455|LA_HUMAN	P05455	LA_HUMAN	SSB	408	Homo sapiens	1:Experimental evidence at protein level	Lupus La protein
30.5919	30.3342	30.4161	30.4782	30.5882	30.5021	30.5905	30.6008			1.00784	0.232297	0.115303	1.95619	sp|P05556|ITB1_HUMAN	P05556	ITB1_HUMAN	ITGB1	798	Homo sapiens	1:Experimental evidence at protein level	Integrin beta-1
27.2941	27.6068	27.4689	27.3893	27.4151	27.3445	27.4016	27.5372			0.0697208	0.911353	-0.015142	-0.195191	sp|P06132|DCUP_HUMAN	P06132	DCUP_HUMAN	UROD	367	Homo sapiens	1:Experimental evidence at protein level	Uroporphyrinogen decarboxylase
25.8132	25.5379	25.5363	25.684	25.3526	25.5622	25.4423	25.3608			1.38439	0.140833	-0.213331	-2.589	sp|P06213|INSR_HUMAN	P06213	INSR_HUMAN	INSR	1382	Homo sapiens	1:Experimental evidence at protein level	Insulin receptor
28.5123	28.4679	28.4201	28.426	28.3909	28.3687	28.3882	28.3768			1.85361	0.0744344	-0.0754848	-3.42783	sp|P06280|AGAL_HUMAN	P06280	AGAL_HUMAN	GLA	429	Homo sapiens	1:Experimental evidence at protein level	Alpha-galactosidase A
33.6147	33.6901	33.7079	33.5159	33.5318	33.5147	33.4585	33.4177			1.60528	0.105229	-0.151512	-2.97442	sp|P06396|GELS_HUMAN	P06396	GELS_HUMAN	GSN	782	Homo sapiens	1:Experimental evidence at protein level	Gelsolin
27.5399	27.3614	27.1461	27.3542	27.3009	27.1967	27.3114	27.2097			0.511648	0.479218	-0.0956964	-1.11411	sp|P06400|RB_HUMAN	P06400	RB_HUMAN	RB1	928	Homo sapiens	1:Experimental evidence at protein level	Retinoblastoma-associated protein
29.1138	30.4662	30.4016	30.6602	30.7977	30.4378	30.668	29.8858			0.295069	0.66621	0.286877	0.705571	sp|P06454|PTMA_HUMAN	P06454	PTMA_HUMAN	PTMA	111	Homo sapiens	1:Experimental evidence at protein level	Prothymosin alpha
28.4776	28.6242	28.5884	28.4864	28.7558	28.7161	28.7513	28.7811	+	Lmex_UI	2.7387	0.0219024	0.206926	5.30267	sp|P06493|CDK1_HUMAN	P06493	CDK1_HUMAN	CDK1	297	Homo sapiens	1:Experimental evidence at protein level	Cyclin-dependent kinase 1
32.7738	32.7534	32.77	32.8069	32.6886	32.7678	32.7098	32.776			0.835771	0.293346	-0.0404787	-1.67	sp|P06576|ATPB_HUMAN	P06576	ATPB_HUMAN	ATP5F1B	529	Homo sapiens	1:Experimental evidence at protein level	ATP synthase subunit beta, mitochondrial
25.6894	25.3206	27.0204	26.164	28.0482	25.3018	24.8556	26.0593			0.00742626	0.989115	0.0176225	0.022151	sp|P06702|S10A9_HUMAN	P06702	S10A9_HUMAN	S100A9	114	Homo sapiens	1:Experimental evidence at protein level	Protein S100-A9
29.2852	28.7753	29.0421	28.0638	29.2044	28.8511	28.8724	29.4108			0.441986	0.532376	0.293105	0.987742	sp|P06703|S10A6_HUMAN	P06703	S10A6_HUMAN	S100A6	90	Homo sapiens	1:Experimental evidence at protein level	Protein S100-A6
29.4134	29.6148	29.5901	29.5183	29.6096	29.3544	29.5912	29.5456			0.0422435	0.947111	-0.00897264	-0.121435	sp|P06730|IF4E_HUMAN	P06730	IF4E_HUMAN	EIF4E	217	Homo sapiens	1:Experimental evidence at protein level	Eukaryotic translation initiation factor 4E
33.5562	33.6891	33.7481	33.6447	33.7064	33.7867	33.6505	33.7147			0.514903	0.477216	0.0550489	1.11993	sp|P06733|ENOA_HUMAN	P06733	ENOA_HUMAN	ENO1	434	Homo sapiens	1:Experimental evidence at protein level	Alpha-enolase
28.5519	28.5753	28.5143	28.5162	28.2385	28.2645	28.3696	28.3686	+	Lmex_UI	3.06374	0.0117966	-0.229119	-6.12755	sp|P06737|PYGL_HUMAN	P06737	PYGL_HUMAN	PYGL	847	Homo sapiens	1:Experimental evidence at protein level	Glycogen phosphorylase, liver form
30.6686	30.6613	30.7468	30.5701	30.6837	30.7452	30.7376	30.7635			0.895217	0.273633	0.0708075	1.76908	sp|P06744|G6PI_HUMAN	P06744	G6PI_HUMAN	GPI	558	Homo sapiens	1:Experimental evidence at protein level	Glucose-6-phosphate isomerase
27.0396	26.4625	26.3114	26.7179	26.4383	26.5177	26.6446	26.6337			0.172706	0.790429	-0.0742745	-0.445059	sp|P06746|DPOLB_HUMAN	P06746	DPOLB_HUMAN	POLB	335	Homo sapiens	1:Experimental evidence at protein level	DNA polymerase beta
32.1769	32.4336	32.4193	32.3709	32.4043	32.4023	32.4622	32.4471			0.610167	0.409946	0.0787783	1.28742	sp|P06748|NPM_HUMAN	P06748	NPM_HUMAN	NPM1	294	Homo sapiens	1:Experimental evidence at protein level	Nucleophosmin
31.8791	32.1988	32.1427	31.9624	32.3524	32.3123	32.1103	32.5673			1.28242	0.164044	0.289846	2.41539	sp|P06753|TPM3_HUMAN	P06753	TPM3_HUMAN	TPM3	285	Homo sapiens	1:Experimental evidence at protein level	Tropomyosin alpha-3 chain
26.9106	26.9249	27.0248	26.8653	26.9084	26.852	26.8154	26.8211			1.07276	0.214595	-0.0821667	-2.06411	sp|P06756|ITAV_HUMAN	P06756	ITAV_HUMAN	ITGAV	1048	Homo sapiens	1:Experimental evidence at protein level	Integrin alpha-V
25.3751	25.7701	25.2948	25.5235	26.0448	26.1588	25.6109	25.6149			1.07587	0.214277	0.366493	2.06928	sp|P06858|LIPL_HUMAN	P06858	LIPL_HUMAN	LPL	475	Homo sapiens	1:Experimental evidence at protein level	Lipoprotein lipase
29.4807	29.4214	29.4459	29.481	29.3902	29.1558	29.3589	29.2932			1.57567	0.110151	-0.15771	-2.92188	sp|P06865|HEXA_HUMAN	P06865	HEXA_HUMAN	HEXA	529	Homo sapiens	1:Experimental evidence at protein level	Beta-hexosaminidase subunit alpha
27.5876	27.2327	27.5585	27.3347	27.5319	27.3204	27.4762	27.5069			0.11491	0.857075	0.0304737	0.309344	sp|P07099|HYEP_HUMAN	P07099	HYEP_HUMAN	EPHX1	455	Homo sapiens	1:Experimental evidence at protein level	Epoxide hydrolase 1
31.3169	30.9949	31.0419	30.1583	31.4783	31.3386	30.9582	31.2591			0.671276	0.375221	0.380531	1.39256	sp|P07108|ACBP_HUMAN	P07108	ACBP_HUMAN	DBI	87	Homo sapiens	1:Experimental evidence at protein level	Acyl-CoA-binding protein
32.9885	33.0031	33.0819	33.0454	33.028	33.0385	33.0099	32.9695			0.292526	0.668131	-0.0182428	-0.700442	sp|P07195|LDHB_HUMAN	P07195	LDHB_HUMAN	LDHB	334	Homo sapiens	1:Experimental evidence at protein level	L-lactate dehydrogenase B chain
30.8092	30.9332	30.957	30.9746	30.7742	30.7003	30.7749	30.7941			1.98879	0.0612358	-0.157659	-3.68566	sp|P07203|GPX1_HUMAN	P07203	GPX1_HUMAN	GPX1	203	Homo sapiens	1:Experimental evidence at protein level	Glutathione peroxidase 1
32.7256	32.8216	32.8421	32.7833	32.8537	32.7517	32.7978	32.7611			0.0203091	0.972775	-0.00206089	-0.0597265	sp|P07237|PDIA1_HUMAN	P07237	PDIA1_HUMAN	P4HB	508	Homo sapiens	1:Experimental evidence at protein level	Protein disulfide-isomerase
30.7683	30.5622	30.5219	30.4073	30.392	30.2616	30.3321	30.2939			1.64713	0.103446	-0.245015	-3.04917	sp|P07305|H10_HUMAN	P07305	H10_HUMAN	H1-0	194	Homo sapiens	1:Experimental evidence at protein level	Histone H1.0
24.1604	24.3855	23.5743	24.4683	25.1549	24.295	23.0406	25.0718			0.179123	0.783957	0.243452	0.459536	sp|P07311|ACYP1_HUMAN	P07311	ACYP1_HUMAN	ACYP1	99	Homo sapiens	1:Experimental evidence at protein level	Acylphosphatase-1
24.8565	23.2277	23.5657	23.724	27.9618	23.7459	28.4854	28.2184			1.48704	0.123698	3.25944	2.76632	sp|P07333|CSF1R_HUMAN	P07333	CSF1R_HUMAN	CSF1R	972	Homo sapiens	1:Experimental evidence at protein level	Macrophage colony-stimulating factor 1 receptor
31.4652	31.4511	31.4766	31.4538	31.603	31.5167	31.5166	31.6825			1.5808	0.10899	0.118039	2.93096	sp|P07339|CATD_HUMAN	P07339	CATD_HUMAN	CTSD	412	Homo sapiens	1:Experimental evidence at protein level	Cathepsin D
31.2851	31.5653	31.5977	31.5733	31.6295	31.6215	31.5657	31.6012			0.629057	0.3963	0.0991364	1.32008	sp|P07355|ANXA2_HUMAN	P07355	ANXA2_HUMAN	ANXA2	339	Homo sapiens	1:Experimental evidence at protein level	Annexin A2
30.2471	30.1717	30.07	30.1429	30.0326	30.1216	30.1394	30.1553			0.448126	0.528229	-0.0457234	-0.999037	sp|P07384|CAN1_HUMAN	P07384	CAN1_HUMAN	CAPN1	714	Homo sapiens	1:Experimental evidence at protein level	Calpain-1 catalytic subunit
33.8276	33.9625	34.0068	33.9019	34.0056	33.9055	33.9106	33.977			0.216299	0.742857	0.0249491	0.541426	sp|P07437|TBB5_HUMAN	P07437	TBB5_HUMAN	TUBB	444	Homo sapiens	1:Experimental evidence at protein level	Tubulin beta chain
28.8106	28.8245	28.5548	28.8115	29.1292	29.1657	29.2916	29.3594	+	Lmex_UI	2.91933	0.0158571	0.486142	5.75029	sp|P07602|SAP_HUMAN	P07602	SAP_HUMAN	PSAP	524	Homo sapiens	1:Experimental evidence at protein level	Prosaposin
29.5204	29.6395	29.5792	29.572	29.577	29.5411	29.4978	29.4869			0.809657	0.304858	-0.0520663	-1.62633	sp|P07686|HEXB_HUMAN	P07686	HEXB_HUMAN	HEXB	556	Homo sapiens	1:Experimental evidence at protein level	Beta-hexosaminidase subunit beta
28.6088	28.6516	28.5597	28.3247	29.2467	28.9308	29.1316	29.1652	+	Lmex_UI	2.96803	0.0140741	0.582394	5.87553	sp|P07711|CATL1_HUMAN	P07711	CATL1_HUMAN	CTSL	333	Homo sapiens	1:Experimental evidence at protein level	Procathepsin L
34.4221	34.5944	34.5738	34.4941	34.5349	34.5323	34.468	34.4867			0.13783	0.832147	-0.0156088	-0.364389	sp|P07737|PROF1_HUMAN	P07737	PROF1_HUMAN	PFN1	140	Homo sapiens	1:Experimental evidence at protein level	Profilin-1
29.6934	29.9773	29.9503	29.9021	30.0808	30.0027	29.8579	30.0016			0.630345	0.395465	0.104991	1.3223	sp|P07741|APT_HUMAN	P07741	APT_HUMAN	APRT	180	Homo sapiens	1:Experimental evidence at protein level	Adenine phosphoribosyltransferase
30.4127	30.3771	30.4615	30.4357	30.4152	30.5688	30.4704	30.5971			1.02202	0.227718	0.0911126	1.97976	sp|P07814|SYEP_HUMAN	P07814	SYEP_HUMAN	EPRS1	1512	Homo sapiens	1:Experimental evidence at protein level	Bifunctional glutamate/proline--tRNA ligase
30.7313	30.7531	31.0224	30.7353	31.2695	31.5312	31.1333	31.3016	+	Lmex_UI	2.42445	0.0332137	0.498389	4.58185	sp|P07858|CATB_HUMAN	P07858	CATB_HUMAN	CTSB	339	Homo sapiens	1:Experimental evidence at protein level	Cathepsin B
34.1389	34.2735	34.3334	34.2514	34.2713	34.3073	34.2851	34.3054			0.466484	0.511079	0.0429287	1.03262	sp|P07900|HS90A_HUMAN	P07900	HS90A_HUMAN	HSP90AA1	732	Homo sapiens	1:Experimental evidence at protein level	Heat shock protein HSP 90-alpha
26.9895	26.8623	26.7585	26.8206	26.9441	26.7849	26.8108	26.9409			0.0688537	0.91229	0.0124359	0.192918	sp|P07902|GALT_HUMAN	P07902	GALT_HUMAN	GALT	379	Homo sapiens	1:Experimental evidence at protein level	Galactose-1-phosphate uridylyltransferase
32.548	32.4227	32.5053	32.3859	32.3929	32.4011	32.4461	32.2227			0.806487	0.305828	-0.0997572	-1.62102	sp|P07910|HNRPC_HUMAN	P07910	HNRPC_HUMAN	HNRNPC	306	Homo sapiens	1:Experimental evidence at protein level	Heterogeneous nuclear ribonucleoproteins C1/C2
25.8946	26.5947	26.2978	26.3466	27.0942	27.3336	26.7341	27.3097	+	Lmex_UI	2.22455	0.0488205	0.834451	4.15723	sp|P07919|QCR6_HUMAN	P07919	QCR6_HUMAN	UQCRH	91	Homo sapiens	1:Experimental evidence at protein level	Cytochrome b-c1 complex subunit 6, mitochondrial
28.2689	28.1921	28.147	28.2568	28.1082	27.8822	28.025	28.1206			1.58953	0.108549	-0.182209	-2.94644	sp|P07948|LYN_HUMAN	P07948	LYN_HUMAN	LYN	512	Homo sapiens	1:Experimental evidence at protein level	Tyrosine-protein kinase Lyn
29.6697	29.7783	29.7111	29.6742	29.6917	29.7823	29.6965	29.7924			0.383629	0.582033	0.0324097	0.87863	sp|P07954|FUMH_HUMAN	P07954	FUMH_HUMAN	FH	510	Homo sapiens	1:Experimental evidence at protein level	Fumarate hydratase, mitochondrial
27.4546	27.7096	27.6659	27.673	27.8941	27.9623	27.8219	27.8598			2.13558	0.0519744	0.25878	3.97578	sp|P08133|ANXA6_HUMAN	P08133	ANXA6_HUMAN	ANXA6	673	Homo sapiens	1:Experimental evidence at protein level	Annexin A6
27.8389	28.1313	28.3716	27.7617	28.2546	28.5592	28.2687	28.5069			1.21942	0.177412	0.371467	2.30918	sp|P08134|RHOC_HUMAN	P08134	RHOC_HUMAN	RHOC	193	Homo sapiens	1:Experimental evidence at protein level	Rho-related GTP-binding protein RhoC
27.9595	27.8871	27.9644	28.066	27.6396	27.4492	27.9878	27.431			1.36058	0.146372	-0.342354	-2.54824	sp|P08174|DAF_HUMAN	P08174	DAF_HUMAN	CD55	381	Homo sapiens	1:Experimental evidence at protein level	Complement decay-accelerating factor
29.2842	29.2075	29.2182	29.2648	28.959	29.0866	29.1143	29.1065	+	Lmex_UI	2.316	0.0418438	-0.177091	-4.34847	sp|P08195|4F2_HUMAN	P08195	4F2_HUMAN	SLC3A2	630	Homo sapiens	1:Experimental evidence at protein level	4F2 cell-surface antigen heavy chain
28.6396	28.6124	28.4391	28.5539	28.4451	28.1801	28.3871	28.3313			1.68669	0.0951554	-0.225349	-3.12043	sp|P08236|BGLR_HUMAN	P08236	BGLR_HUMAN	GUSB	651	Homo sapiens	1:Experimental evidence at protein level	Beta-glucuronidase
33.716	33.6415	33.6998	33.6968	33.7688	33.6704	33.7262	33.6944			0.441697	0.532077	0.026412	0.987209	sp|P08238|HS90B_HUMAN	P08238	HS90B_HUMAN	HSP90AB1	724	Homo sapiens	1:Experimental evidence at protein level	Heat shock protein HSP 90-beta
28.2836	28.0616	28.0246	28.0812	27.9994	28.0045	27.9679	28.1192			0.643255	0.38934	-0.0900059	-1.34453	sp|P08240|SRPRA_HUMAN	P08240	SRPRA_HUMAN	SRPRA	638	Homo sapiens	1:Experimental evidence at protein level	Signal recognition particle receptor subunit alpha
28.873	28.9753	29.1646	29.318	28.7267	28.5241	28.5625	28.7879			1.98431	0.0618005	-0.432415	-3.67698	sp|P08311|CATG_HUMAN	P08311	CATG_HUMAN	CTSG	255	Homo sapiens	1:Experimental evidence at protein level	Cathepsin G
25.2509	25.5718	25.6496	24.8657	25.4129	25.2988	25.6637	25.1472			0.0796205	0.900513	0.0461926	0.220906	sp|P08397|HEM3_HUMAN	P08397	HEM3_HUMAN	HMBS	361	Homo sapiens	1:Experimental evidence at protein level	Porphobilinogen deaminase
23.6979	25.8526	25.7152	25.3845	25.6616	25.8081	25.619	25.5248			0.437083	0.537103	0.490799	0.9787	sp|P08493|MGP_HUMAN	P08493	MGP_HUMAN	MGP	103	Homo sapiens	1:Experimental evidence at protein level	Matrix Gla protein
29.6777	29.5579	29.5906	29.5341	29.4504	29.3734	29.5565	29.5141			1.21078	0.178346	-0.116481	-2.29467	sp|P08559|ODPA_HUMAN	P08559	ODPA_HUMAN	PDHA1	390	Homo sapiens	1:Experimental evidence at protein level	Pyruvate dehydrogenase E1 component subunit alpha, somatic form, mitochondrial
28.7426	28.9674	28.9789	28.7055	28.674	28.8411	28.7266	28.7872			0.520123	0.473783	-0.0913997	-1.12925	sp|P08567|PLEK_HUMAN	P08567	PLEK_HUMAN	PLEK	350	Homo sapiens	1:Experimental evidence at protein level	Pleckstrin
28.1231	28.1466	27.9957	28.3186	27.776	27.8731	27.7482	27.9374			2.11194	0.0515031	-0.312329	-3.9283	sp|P08571|CD14_HUMAN	P08571	CD14_HUMAN	CD14	375	Homo sapiens	1:Experimental evidence at protein level	Monocyte differentiation antigen CD14
29.1347	29.4078	29.2428	29.4024	29.5541	29.5366	29.393	29.435			1.25932	0.169035	0.182743	2.37638	sp|P08574|CY1_HUMAN	P08574	CY1_HUMAN	CYC1	325	Homo sapiens	1:Experimental evidence at protein level	Cytochrome c1, heme protein, mitochondrial
29.24	29.1282	29.1853	29.2402	28.8927	28.7892	28.9261	28.7703	+	Lmex_UI	3.56351	0.0033125	-0.353856	-7.58451	sp|P08575|PTPRC_HUMAN	P08575	PTPRC_HUMAN	PTPRC	1306	Homo sapiens	1:Experimental evidence at protein level	Receptor-type tyrosine-protein phosphatase C
26.8932	27.3074	27.2371	27.2658	27.4065	27.1766	27.0642	27.2657			0.169374	0.794246	0.0523477	0.437499	sp|P08579|RU2B_HUMAN	P08579	RU2B_HUMAN	SNRPB2	225	Homo sapiens	1:Experimental evidence at protein level	U2 small nuclear ribonucleoprotein B''
29.8952	29.7845	29.8294	29.774	29.8023	29.6559	29.8799	29.7202			0.451055	0.526372	-0.0562301	-1.00441	sp|P08621|RU17_HUMAN	P08621	RU17_HUMAN	SNRNP70	437	Homo sapiens	1:Experimental evidence at protein level	U1 small nuclear ribonucleoprotein 70 kDa
29.0894	29.0489	29.2688	29.1152	29.1508	29.0305	29.1472	29.2195			0.0357347	0.95545	0.00641394	0.103404	sp|P08648|ITA5_HUMAN	P08648	ITA5_HUMAN	ITGA5	1049	Homo sapiens	1:Experimental evidence at protein level	Integrin alpha-5
33.3179	33.4054	33.4051	33.2955	33.2317	33.1413	33.1367	33.1376	+	Lmex_UI	2.71139	0.0220809	-0.194125	-5.2372	sp|P08670|VIME_HUMAN	P08670	VIME_HUMAN	VIM	466	Homo sapiens	1:Experimental evidence at protein level	Vimentin
30.1781	30.226	30.3034	30.3676	30.4501	30.4191	29.808	30.2408			0.0932485	0.881309	-0.0392833	-0.255631	sp|P08708|RS17_HUMAN	P08708	RS17_HUMAN	RPS17	135	Homo sapiens	1:Experimental evidence at protein level	40S ribosomal protein S17
28.6657	29.0507	29.1483	29.1697	29.0195	29.0817	28.967	28.9084			0.0408334	0.94848	-0.0144444	-0.117548	sp|P08754|GNAI3_HUMAN	P08754	GNAI3_HUMAN	GNAI3	354	Homo sapiens	1:Experimental evidence at protein level	Guanine nucleotide-binding protein G(i) subunit alpha-3
31.3635	31.8612	31.7794	31.9049	31.8779	31.9009	31.8203	31.9051			0.551835	0.449502	0.148802	1.18547	sp|P08758|ANXA5_HUMAN	P08758	ANXA5_HUMAN	ANXA5	320	Homo sapiens	1:Experimental evidence at protein level	Annexin A5
25.3581	25.6284	26.6367	25.4069	26.3178	23.4823	24.795	26.1061			0.346071	0.618322	-0.582232	-0.806477	sp|P08779|K1C16_HUMAN	P08779	K1C16_HUMAN	KRT16	473	Homo sapiens	1:Experimental evidence at protein level	Keratin, type I cytoskeletal 16
31.0874	31.2379	31.273	31.1362	31.3375	31.5046	31.1637	31.3125			0.899985	0.270937	0.145957	1.77701	sp|P08865|RSSA_HUMAN	P08865	RSSA_HUMAN	RPSA	295	Homo sapiens	1:Experimental evidence at protein level	40S ribosomal protein SA
30.7456	31.406	31.454	30.6972	31.8895	31.7367	30.8777	31.9222			0.82765	0.296052	0.530807	1.65643	sp|P08962|CD63_HUMAN	P08962	CD63_HUMAN	CD63	238	Homo sapiens	1:Experimental evidence at protein level	CD63 antigen
25.2216	25.6606	25.6468	25.4305	25.6438	25.6167	25.6981	25.535			0.572861	0.4335	0.133514	1.22242	sp|P09001|RM03_HUMAN	P09001	RM03_HUMAN	MRPL3	348	Homo sapiens	1:Experimental evidence at protein level	39S ribosomal protein L3, mitochondrial
29.0595	29.2175	29.1858	29.2854	29.3405	29.2799	29.1368	29.2154			0.379486	0.584737	0.0560966	0.870751	sp|P09012|SNRPA_HUMAN	P09012	SNRPA_HUMAN	SNRPA	282	Homo sapiens	1:Experimental evidence at protein level	U1 small nuclear ribonucleoprotein A
26.5763	26.7629	26.661	26.9585	26.6624	26.4161	26.4824	26.5467			1.14225	0.200676	-0.212753	-2.17992	sp|P09110|THIK_HUMAN	P09110	THIK_HUMAN	ACAA1	424	Homo sapiens	1:Experimental evidence at protein level	3-ketoacyl-CoA thiolase, peroxisomal
23.9996	25.6542	25.8785	26.8409	27.0618	22.9992	26.4789	26.7252			0.0715155	0.909389	0.222985	0.199885	sp|P09132|SRP19_HUMAN	P09132	SRP19_HUMAN	SRP19	144	Homo sapiens	1:Experimental evidence at protein level	Signal recognition particle 19 kDa protein
31.3528	31.5314	31.7249	31.4724	31.5046	31.436	31.5346	31.5703			0.0378203	0.953669	-0.00903225	-0.109206	sp|P09211|GSTP1_HUMAN	P09211	GSTP1_HUMAN	GSTP1	210	Homo sapiens	1:Experimental evidence at protein level	Glutathione S-transferase P
33.9863	34.2677	34.3133	34.1921	34.3245	34.4059	34.3541	34.3536			1.20447	0.180296	0.169649	2.28407	sp|P09382|LEG1_HUMAN	P09382	LEG1_HUMAN	LGALS1	135	Homo sapiens	1:Experimental evidence at protein level	Galectin-1
28.8163	28.963	28.7575	28.9697	28.7529	29.0091	28.994	28.9286			0.225784	0.734384	0.0445261	0.561818	sp|P09417|DHPR_HUMAN	P09417	DHPR_HUMAN	QDPR	244	Homo sapiens	1:Experimental evidence at protein level	Dihydropteridine reductase
31.7671	31.9071	31.9432	31.7828	31.7377	31.8293	31.9147	31.7453			0.299686	0.661064	-0.0433121	-0.71486	sp|P09429|HMGB1_HUMAN	P09429	HMGB1_HUMAN	HMGB1	215	Homo sapiens	1:Experimental evidence at protein level	High mobility group protein B1
27.422	27.9573	27.5547	27.8514	27.7972	27.6956	27.6673	27.698			0.0496315	0.937617	0.0181551	0.141631	sp|P09488|GSTM1_HUMAN	P09488	GSTM1_HUMAN	GSTM1	218	Homo sapiens	1:Experimental evidence at protein level	Glutathione S-transferase Mu 1
28.8753	29.2865	29.1459	29.2636	29.7192	29.52	29.4596	29.468			1.92153	0.0677964	0.39887	3.55631	sp|P09496|CLCA_HUMAN	P09496	CLCA_HUMAN	CLTA	248	Homo sapiens	1:Experimental evidence at protein level	Clathrin light chain A
26.718	27.3184	27.3827	27.2732	27.3206	27.0493	27.3139	27.22			0.118755	0.853155	0.0528617	0.3187	sp|P09497|CLCB_HUMAN	P09497	CLCB_HUMAN	CLTB	229	Homo sapiens	1:Experimental evidence at protein level	Clathrin light chain B
30.5316	30.8417	30.7516	30.8017	30.7948	30.8353	30.7539	30.8611			0.497987	0.487806	0.0796189	1.08962	sp|P09525|ANXA4_HUMAN	P09525	ANXA4_HUMAN	ANXA4	319	Homo sapiens	1:Experimental evidence at protein level	Annexin A4
28.7072	28.768	28.7559	28.5831	28.719	28.687	28.808	28.6533			0.0899205	0.886185	0.013288	0.247221	sp|P09543|CN37_HUMAN	P09543	CN37_HUMAN	CNP	421	Homo sapiens	1:Experimental evidence at protein level	2',3'-cyclic-nucleotide 3'-phosphodiesterase
25.5528	26.2625	26.0729	26.4264	26.6695	26.5705	25.9538	26.3915			0.609513	0.410234	0.317701	1.28628	sp|P09601|HMOX1_HUMAN	P09601	HMOX1_HUMAN	HMOX1	288	Homo sapiens	1:Experimental evidence at protein level	Heme oxygenase 1
29.6256	29.4856	29.5434	29.5612	29.6312	29.533	29.5607	29.469			0.0430212	0.946589	-0.00546932	-0.123574	sp|P09622|DLDH_HUMAN	P09622	DLDH_HUMAN	DLD	509	Homo sapiens	1:Experimental evidence at protein level	Dihydrolipoyl dehydrogenase, mitochondrial
32.3401	32.4567	32.6341	32.4491	32.4929	32.4118	32.4287	32.4933			0.0741741	0.906529	-0.0133333	-0.206812	sp|P09651|ROA1_HUMAN	P09651	ROA1_HUMAN	HNRNPA1	372	Homo sapiens	1:Experimental evidence at protein level	Heterogeneous nuclear ribonucleoprotein A1
28.1752	28.3579	28.1856	28.5305	28.4347	28.4055	28.4234	28.4433			0.650366	0.385237	0.114426	1.35675	sp|P09661|RU2A_HUMAN	P09661	RU2A_HUMAN	SNRPA1	255	Homo sapiens	1:Experimental evidence at protein level	U2 small nuclear ribonucleoprotein A'
26.7066	26.6866	26.764	26.9332	26.723	26.8401	26.4048	26.7519			0.363266	0.600315	-0.092629	-0.839717	sp|P09668|CATH_HUMAN	P09668	CATH_HUMAN	CTSH	335	Homo sapiens	1:Experimental evidence at protein level	Pro-cathepsin H
27.4069	27.3197	27.3712	27.0801	27.4344	27.193	27.3744	27.3353			0.171918	0.791825	0.0397906	0.443273	sp|P09769|FGR_HUMAN	P09769	FGR_HUMAN	FGR	529	Homo sapiens	1:Experimental evidence at protein level	Tyrosine-protein kinase Fgr
30.6169	30.6443	30.6198	30.5779	30.438	30.5554	30.5632	30.5155			1.64409	0.103063	-0.0966964	-3.04373	sp|P09874|PARP1_HUMAN	P09874	PARP1_HUMAN	PARP1	1014	Homo sapiens	1:Experimental evidence at protein level	Poly [ADP-ribose] polymerase 1
27.8867	27.8274	27.5942	27.7549	27.5192	27.5774	27.6518	27.6399			1.27406	0.164939	-0.168738	-2.40126	sp|P09960|LKHA4_HUMAN	P09960	LKHA4_HUMAN	LTA4H	611	Homo sapiens	1:Experimental evidence at protein level	Leukotriene A-4 hydrolase
30.1071	30.0329	30.2739	29.898	29.9409	30.3206	29.8811	30.1731			0.00243224	0.996855	0.000939846	0.00729601	sp|P09972|ALDOC_HUMAN	P09972	ALDOC_HUMAN	ALDOC	364	Homo sapiens	1:Experimental evidence at protein level	Fructose-bisphosphate aldolase C
32.0937	31.153	31.9218	32.0995	32.036	31.3164	32.0187	30.9841			0.272826	0.687962	-0.228192	-0.660346	sp|P0C0S5|H2AZ_HUMAN	P0C0S5	H2AZ_HUMAN	H2AZ1	128	Homo sapiens	1:Experimental evidence at protein level	Histone H2A.Z
28.344	28.0846	28.0429	27.2443	29.2847	29.1299	28.944	28.5724			2.00845	0.0603565	1.05381	3.72388	sp|P0CG38|POTEI_HUMAN	P0CG38	POTEI_HUMAN	POTEI	1075	Homo sapiens	3:Protein inferred from homology	POTE ankyrin domain family member I
24.1108	23.6101	24.6263	23.2633	25.1171	24.9701	24.5851	24.4683			1.41123	0.136511	0.882536	2.6351	sp|P0DI81|TPC2A_HUMAN	P0DI81	TPC2A_HUMAN	TRAPPC2	140	Homo sapiens	1:Experimental evidence at protein level	Trafficking protein particle complex subunit 2
29.3182	29.1792	29.3253	29.3289	29.5477	29.594	29.4724	29.6136	+	Lmex_UI	2.86199	0.0162667	0.269032	5.60536	sp|P0DMV8|HS71A_HUMAN	P0DMV8	HS71A_HUMAN	HSPA1A	641	Homo sapiens	1:Experimental evidence at protein level	Heat shock 70 kDa protein 1A
30.9301	31.4485	31.4569	31.4573	31.8026	31.9341	31.7992	31.7161			1.91032	0.068403	0.48985	3.53495	sp|P0DP23|CALM1_HUMAN	P0DP23	CALM1_HUMAN	CALM1	149	Homo sapiens	1:Experimental evidence at protein level	Calmodulin-1
28.316	28.5973	28.3563	28.4864	27.9932	27.6449	28.2926	28.3422			1.11968	0.203358	-0.370802	-2.14225	sp|P0DPH7|TBA3C_HUMAN	P0DPH7	TBA3C_HUMAN	TUBA3C	450	Homo sapiens	1:Experimental evidence at protein level	Tubulin alpha-3C chain
23.6635	23.6264	23.9894	24.3576	24.5439	23.9993	24.5391	24.5101			1.19118	0.183417	0.488865	2.26178	sp|P0DTL6|ZTRF1_HUMAN	P0DTL6	ZTRF1_HUMAN	ZFTRAF1	404	Homo sapiens	2:Experimental evidence at transcript level	Zinc finger TRAF-type-containing protein 1
28.3186	28.0465	28.0478	27.9429	28.0643	28.1356	28.1474	28.2591			0.290755	0.669814	0.0626698	0.696863	sp|P10155|RO60_HUMAN	P10155	RO60_HUMAN	RO60	538	Homo sapiens	1:Experimental evidence at protein level	RNA-binding protein RO60
25.332	24.3151	23.2741	24.9719	25.536	24.4303	24.4672	25.6068			0.429711	0.542517	0.536798	0.965063	sp|P10176|COX8A_HUMAN	P10176	COX8A_HUMAN	COX8A	69	Homo sapiens	1:Experimental evidence at protein level	Cytochrome c oxidase subunit 8A, mitochondrial
28.8833	28.9129	28.9315	28.8209	28.8053	28.7872	28.8811	28.8075			1.09136	0.210555	-0.0668411	-2.09506	sp|P10253|LYAG_HUMAN	P10253	LYAG_HUMAN	GAA	952	Homo sapiens	1:Experimental evidence at protein level	Lysosomal alpha-glucosidase
26.2612	26.2908	26.1835	26.5141	25.9538	26.4201	26.2728	26.3609			0.188623	0.775942	-0.0604763	-0.480774	sp|P10301|RRAS_HUMAN	P10301	RRAS_HUMAN	RRAS	218	Homo sapiens	1:Experimental evidence at protein level	Ras-related protein R-Ras
30.2431	30.3063	30.3459	30.1542	30.287	30.5267	30.2547	30.3311			0.550383	0.450868	0.0874696	1.18291	sp|P10321|HLAC_HUMAN	P10321	HLAC_HUMAN	HLA-C	366	Homo sapiens	1:Experimental evidence at protein level	HLA class I histocompatibility antigen, C alpha chain
34.3769	34.387	34.4301	34.3079	34.4527	34.1423	34.1862	34.2714			0.755762	0.331781	-0.112335	-1.53584	sp|P10412|H14_HUMAN	P10412	H14_HUMAN	H1-4	219	Homo sapiens	1:Experimental evidence at protein level	Histone H1.4
24.1461	23.1292	23.147	24.1476	24.1932	23.3449	23.7979	24.3191			0.314095	0.647193	0.271302	0.743643	sp|P10415|BCL2_HUMAN	P10415	BCL2_HUMAN	BCL2	239	Homo sapiens	1:Experimental evidence at protein level	Apoptosis regulator Bcl-2
28.2857	28.2604	29.1228	29.9077	29.7524	29.2308	28.8658	28.9236			0.280659	0.680144	0.299009	0.676363	sp|P10451|OSTP_HUMAN	P10451	OSTP_HUMAN	SPP1	314	Homo sapiens	1:Experimental evidence at protein level	Osteopontin
29.1092	29.0737	29.0326	29.0471	29.0797	29.0826	29.0513	29.1041			0.286519	0.674072	0.0137844	0.688282	sp|P10515|ODP2_HUMAN	P10515	ODP2_HUMAN	DLAT	647	Homo sapiens	1:Experimental evidence at protein level	Dihydrolipoyllysine-residue acetyltransferase component of pyruvate dehydrogenase complex, mitochondrial
27.8592	28.0955	27.8507	28.1855	27.6497	27.8282	27.9841	27.941			0.619638	0.403012	-0.146979	-1.30381	sp|P10586|PTPRF_HUMAN	P10586	PTPRF_HUMAN	PTPRF	1907	Homo sapiens	1:Experimental evidence at protein level	Receptor-type tyrosine-protein phosphatase F
32.4674	32.4839	32.7341	32.5713	32.813	32.6115	32.544	32.6175			0.436498	0.537724	0.0822945	0.97762	sp|P10599|THIO_HUMAN	P10599	THIO_HUMAN	TXN	105	Homo sapiens	1:Experimental evidence at protein level	Thioredoxin
28.9248	28.759	28.5933	27.8191	29.203	29.1118	29.0123	28.983			1.16467	0.192498	0.553486	2.21739	sp|P10606|COX5B_HUMAN	P10606	COX5B_HUMAN	COX5B	129	Homo sapiens	1:Experimental evidence at protein level	Cytochrome c oxidase subunit 5B, mitochondrial
28.5241	28.7315	28.715	28.3428	28.6496	28.6481	28.278	28.5187			0.167219	0.796854	-0.054759	-0.432593	sp|P10619|PPGB_HUMAN	P10619	PPGB_HUMAN	CTSA	480	Homo sapiens	1:Experimental evidence at protein level	Lysosomal protective protein
28.0375	27.5097	27.7648	26.9193	28.1151	27.3591	27.4378	27.4126			0.0267674	0.964899	0.0233049	0.0781801	sp|P10620|MGST1_HUMAN	P10620	MGST1_HUMAN	MGST1	155	Homo sapiens	1:Experimental evidence at protein level	Microsomal glutathione S-transferase 1
28.5658	28.3608	28.5302	28.3944	28.3389	28.5758	28.522	28.6352			0.281577	0.679125	0.0551682	0.678234	sp|P10644|KAP0_HUMAN	P10644	KAP0_HUMAN	PRKAR1A	381	Homo sapiens	1:Experimental evidence at protein level	cAMP-dependent protein kinase type I-alpha regulatory subunit
29.2184	29.2505	29.3757	29.0669	29.1093	29.0303	29.1045	29.0416			1.23974	0.172451	-0.156445	-2.34337	sp|P10768|ESTD_HUMAN	P10768	ESTD_HUMAN	ESD	282	Homo sapiens	1:Experimental evidence at protein level	S-formylglutathione hydrolase
32.5687	32.7028	32.6194	32.6424	32.6501	32.5065	32.6505	32.6596			0.136243	0.835072	-0.0166292	-0.360633	sp|P10809|CH60_HUMAN	P10809	CH60_HUMAN	HSPD1	573	Homo sapiens	1:Experimental evidence at protein level	60 kDa heat shock protein, mitochondrial
32.4354	32.4785	32.5168	32.397	32.435	32.5131	32.4587	32.4613			0.123543	0.848256	0.0101566	0.330282	sp|P11021|BIP_HUMAN	P11021	BIP_HUMAN	HSPA5	654	Homo sapiens	1:Experimental evidence at protein level	Endoplasmic reticulum chaperone BiP
26.2062	26.041	26.1135	26.226	26.4287	26.0861	26.219	26.2647			0.585339	0.425193	0.102902	1.24424	sp|P11117|PPAL_HUMAN	P11117	PPAL_HUMAN	ACP2	423	Homo sapiens	1:Experimental evidence at protein level	Lysosomal acid phosphatase
33.8192	33.8509	33.8906	33.82	33.8983	33.8054	33.8136	33.8675			0.0129073	0.982396	0.00106525	0.0382658	sp|P11142|HSP7C_HUMAN	P11142	HSP7C_HUMAN	HSPA8	646	Homo sapiens	1:Experimental evidence at protein level	Heat shock cognate 71 kDa protein
27.541	27.2584	27.3032	27.5002	27.7802	27.6318	27.6746	27.8331			2.10128	0.0521723	0.329249	3.90698	sp|P11166|GTR1_HUMAN	P11166	GTR1_HUMAN	SLC2A1	492	Homo sapiens	1:Experimental evidence at protein level	Solute carrier family 2, facilitated glucose transporter member 1
26.0135	25.7163	25.0036	25.9465	25.9556	25.4221	25.7972	25.4672			0.0120679	0.982782	-0.00947857	-0.0358106	sp|P11169|GTR3_HUMAN	P11169	GTR3_HUMAN	SLC2A3	496	Homo sapiens	1:Experimental evidence at protein level	Solute carrier family 2, facilitated glucose transporter member 3
27.6964	27.8249	27.7123	27.7777	27.7766	27.6312	27.8423	27.6886			0.122121	0.848427	-0.0181055	-0.326851	sp|P11172|UMPS_HUMAN	P11172	UMPS_HUMAN	UMPS	480	Homo sapiens	1:Experimental evidence at protein level	Uridine 5'-monophosphate synthase
29.0441	29.0276	29.0277	29.1592	28.795	28.8926	29.0073	28.9975			1.26819	0.166844	-0.141575	-2.39134	sp|P11177|ODPB_HUMAN	P11177	ODPB_HUMAN	PDHB	359	Homo sapiens	1:Experimental evidence at protein level	Pyruvate dehydrogenase E1 component subunit beta, mitochondrial
28.1782	27.8462	27.9913	28.0818	28.0436	28.1013	28.0188	28.0644			0.174311	0.788497	0.0326252	0.44869	sp|P11182|ODB2_HUMAN	P11182	ODB2_HUMAN	DBT	482	Homo sapiens	1:Experimental evidence at protein level	Lipoamide acyltransferase component of branched-chain alpha-keto acid dehydrogenase complex, mitochondrial
28.0865	27.9217	28.0111	28.0382	27.2359	27.3498	27.4866	27.3408	+	Lmex_UI	4.39729	0	-0.661078	-10.6658	sp|P11215|ITAM_HUMAN	P11215	ITAM_HUMAN	ITGAM	1152	Homo sapiens	1:Experimental evidence at protein level	Integrin alpha-M
29.5656	29.5207	29.5083	29.5579	29.5712	29.6216	29.5167	29.5623			0.5397	0.458835	0.0298266	1.16403	sp|P11216|PYGB_HUMAN	P11216	PYGB_HUMAN	PYGB	843	Homo sapiens	1:Experimental evidence at protein level	Glycogen phosphorylase, brain form
26.8004	27.2001	27.372	27.1942	27.573	27.8069	27.4681	27.2066			1.12	0.20326	0.371968	2.14279	sp|P11233|RALA_HUMAN	P11233	RALA_HUMAN	RALA	206	Homo sapiens	1:Experimental evidence at protein level	Ras-related protein Ral-A
28.4935	28.4137	28.4495	28.4988	28.5043	28.4821	28.483	28.5668			0.792377	0.312543	0.0451641	1.59738	sp|P11234|RALB_HUMAN	P11234	RALB_HUMAN	RALB	206	Homo sapiens	1:Experimental evidence at protein level	Ras-related protein Ral-B
31.3454	31.1242	31.1733	31.1892	31.3298	31.2382	31.2413	31.3205			0.665014	0.377371	0.0744295	1.38185	sp|P11279|LAMP1_HUMAN	P11279	LAMP1_HUMAN	LAMP1	417	Homo sapiens	1:Experimental evidence at protein level	Lysosome-associated membrane glycoprotein 1
30.2215	30.1983	30.2009	30.1272	30.1381	30.0681	30.2682	30.1698			0.224387	0.735337	-0.0259147	-0.558827	sp|P11310|ACADM_HUMAN	P11310	ACADM_HUMAN	ACADM	421	Homo sapiens	1:Experimental evidence at protein level	Medium-chain specific acyl-CoA dehydrogenase, mitochondrial
29.1912	29.1118	29.1624	29.1386	29.196	29.0509	29.1728	29.157			0.0673522	0.914542	-0.00685978	-0.188974	sp|P11387|TOP1_HUMAN	P11387	TOP1_HUMAN	TOP1	765	Homo sapiens	1:Experimental evidence at protein level	DNA topoisomerase 1
26.8192	26.8272	26.6207	26.9177	27.1754	27.202	27.14	27.0692	+	Lmex_UI	2.64749	0.0240649	0.35048	5.08623	sp|P11388|TOP2A_HUMAN	P11388	TOP2A_HUMAN	TOP2A	1531	Homo sapiens	1:Experimental evidence at protein level	DNA topoisomerase 2-alpha
29.7994	29.8951	29.813	29.6983	29.9563	29.7959	29.8275	29.794			0.319124	0.644455	0.0419812	0.753619	sp|P11413|G6PD_HUMAN	P11413	G6PD_HUMAN	G6PD	515	Homo sapiens	1:Experimental evidence at protein level	Glucose-6-phosphate 1-dehydrogenase
26.1716	26.4078	26.3028	26.501	26.5813	26.7203	26.8029	26.5067			1.70566	0.092898	0.30702	3.1548	sp|P11498|PYC_HUMAN	P11498	PYC_HUMAN	PC	1178	Homo sapiens	1:Experimental evidence at protein level	Pyruvate carboxylase, mitochondrial
28.7077	28.611	28.6588	28.5735	28.6488	28.7147	28.6888	28.6702			0.632943	0.394469	0.0428667	1.32678	sp|P11586|C1TC_HUMAN	P11586	C1TC_HUMAN	MTHFD1	935	Homo sapiens	1:Experimental evidence at protein level	C-1-tetrahydrofolate synthase, cytoplasmic
28.6939	28.5322	28.5347	28.5825	28.542	28.5645	28.5516	28.5648			0.336465	0.627032	-0.0301223	-0.787744	sp|P11717|MPRI_HUMAN	P11717	MPRI_HUMAN	IGF2R	2491	Homo sapiens	1:Experimental evidence at protein level	Cation-independent mannose-6-phosphate receptor
30.1407	30.0636	30.0713	29.9403	30.0262	29.9921	29.9151	30.0384			0.571068	0.433869	-0.0610204	-1.21928	sp|P11766|ADHX_HUMAN	P11766	ADHX_HUMAN	ADH5	374	Homo sapiens	1:Experimental evidence at protein level	Alcohol dehydrogenase class-3
23.8999	24.4995	24.0119	24.483	24.4983	25.1763	24.5503	23.4174			0.184146	0.779539	0.18699	0.470794	sp|P11802|CDK4_HUMAN	P11802	CDK4_HUMAN	CDK4	303	Homo sapiens	1:Experimental evidence at protein level	Cyclin-dependent kinase 4
26.6076	26.4797	26.805	26.347	26.6184	26.9747	26.4282	26.4782			0.158988	0.803914	0.0650601	0.413742	sp|P11908|PRPS2_HUMAN	P11908	PRPS2_HUMAN	PRPS2	318	Homo sapiens	1:Experimental evidence at protein level	Ribose-phosphate pyrophosphokinase 2
30.3051	30.3094	30.3611	30.3062	30.3555	30.261	30.2766	30.3595			0.0913767	0.884237	-0.0073185	-0.250906	sp|P11940|PABP1_HUMAN	P11940	PABP1_HUMAN	PABPC1	636	Homo sapiens	1:Experimental evidence at protein level	Polyadenylate-binding protein 1
28.0712	28.1889	28.1965	27.9191	28.0439	27.9789	28.1577	28.0123			0.245805	0.715915	-0.0457239	-0.604262	sp|P12004|PCNA_HUMAN	P12004	PCNA_HUMAN	PCNA	261	Homo sapiens	1:Experimental evidence at protein level	Proliferating cell nuclear antigen
24.4175	23.9725	23.8321	24.5374	26.3643	26.6589	23.3093	26.862			0.96532	0.247661	1.6088	1.88559	sp|P12074|CX6A1_HUMAN	P12074	CX6A1_HUMAN	COX6A1	109	Homo sapiens	1:Experimental evidence at protein level	Cytochrome c oxidase subunit 6A1, mitochondrial
28.6127	28.8844	28.7213	28.8528	28.9035	28.8444	28.7989	28.8211			0.511778	0.479346	0.0741572	1.11435	sp|P12081|HARS1_HUMAN	P12081	HARS1_HUMAN	HARS1	509	Homo sapiens	1:Experimental evidence at protein level	Histidine--tRNA ligase, cytoplasmic
26.758	26.4672	26.7027	26.6026	27.0233	27.1514	27.0284	26.9392	+	Lmex_UI	2.69944	0.0219551	0.402947	5.20875	sp|P12109|CO6A1_HUMAN	P12109	CO6A1_HUMAN	COL6A1	1028	Homo sapiens	1:Experimental evidence at protein level	Collagen alpha-1(VI) chain
31.0889	30.9568	31.128	31.095	31.0466	31.0056	30.9646	30.9718			0.82977	0.295196	-0.0700035	-1.65997	sp|P12235|ADT1_HUMAN	P12235	ADT1_HUMAN	SLC25A4	298	Homo sapiens	1:Experimental evidence at protein level	ADP/ATP translocase 1
24.1479	31.7821	25.122	31.3459	31.6563	31.8182	31.6766	31.6605			0.908129	0.268435	3.60342	1.79055	sp|P12236|ADT3_HUMAN	P12236	ADT3_HUMAN	SLC25A6	298	Homo sapiens	1:Experimental evidence at protein level	ADP/ATP translocase 3
28.7557	28.5927	28.6853	28.6361	28.6009	28.5058	28.4469	28.6006			1.33301	0.153676	-0.128946	-2.50124	sp|P12268|IMDH2_HUMAN	P12268	IMDH2_HUMAN	IMPDH2	514	Homo sapiens	1:Experimental evidence at protein level	Inosine-5'-monophosphate dehydrogenase 2
27.5165	27.4941	27.4061	27.3361	27.3131	27.3868	27.3505	27.416			0.745522	0.337083	-0.0716152	-1.51857	sp|P12270|TPR_HUMAN	P12270	TPR_HUMAN	TPR	2363	Homo sapiens	1:Experimental evidence at protein level	Nucleoprotein TPR
24.0009	24.959	24.7752	23.8195	24.3446	24.4903	23.6844	24.3317			0.209631	0.751635	-0.175882	-0.526973	sp|P12277|KCRB_HUMAN	P12277	KCRB_HUMAN	CKB	381	Homo sapiens	1:Experimental evidence at protein level	Creatine kinase B-type
26.7173	26.767	26.7638	26.6522	26.738	26.3171	26.6725	26.5357			0.821025	0.299043	-0.159266	-1.64535	sp|P12694|ODBA_HUMAN	P12694	ODBA_HUMAN	BCKDHA	445	Homo sapiens	1:Experimental evidence at protein level	2-oxoisovalerate dehydrogenase subunit alpha, mitochondrial
32.6806	32.8534	32.9488	32.842	32.953	32.9609	32.9243	32.9363			1.03414	0.224339	0.112439	1.9999	sp|P12814|ACTN1_HUMAN	P12814	ACTN1_HUMAN	ACTN1	892	Homo sapiens	1:Experimental evidence at protein level	Alpha-actinin-1
27.2151	26.7944	26.813	26.6511	26.7397	27.152	27.2132	26.9041			0.351952	0.612744	0.133848	0.817886	sp|P12931|SRC_HUMAN	P12931	SRC_HUMAN	SRC	536	Homo sapiens	1:Experimental evidence at protein level	Proto-oncogene tyrosine-protein kinase Src
27.6029	27.4339	27.5945	27.6433	27.6109	27.7032	27.6049	27.8276			0.85095	0.286376	0.118001	1.69533	sp|P12955|PEPD_HUMAN	P12955	PEPD_HUMAN	PEPD	493	Homo sapiens	1:Experimental evidence at protein level	Xaa-Pro dipeptidase
30.6242	30.8294	30.8019	30.6805	30.6579	30.7393	30.6878	30.6754			0.366275	0.597968	-0.0438738	-0.845498	sp|P12956|XRCC6_HUMAN	P12956	XRCC6_HUMAN	XRCC6	609	Homo sapiens	1:Experimental evidence at protein level	X-ray repair cross-complementing protein 6
30.7889	30.9001	30.8927	30.8319	30.7443	30.6486	30.7992	30.8225			1.11306	0.204008	-0.0997272	-2.13121	sp|P13010|XRCC5_HUMAN	P13010	XRCC5_HUMAN	XRCC5	732	Homo sapiens	1:Experimental evidence at protein level	X-ray repair cross-complementing protein 5
29.9747	30.3215	30.3751	30.3193	30.3084	30.353	30.181	30.284			0.129249	0.841799	0.034008	0.343984	sp|P13073|COX41_HUMAN	P13073	COX41_HUMAN	COX4I1	169	Homo sapiens	1:Experimental evidence at protein level	Cytochrome c oxidase subunit 4 isoform 1, mitochondrial
26.8724	27.7846	27.9226	28.0661	28.4576	28.7222	28.0859	28.1959			1.22125	0.177396	0.703956	2.31226	sp|P13284|GILT_HUMAN	P13284	GILT_HUMAN	IFI30	250	Homo sapiens	1:Experimental evidence at protein level	Gamma-interferon-inducible lysosomal thiol reductase
30.4882	30.4862	30.5943	30.7088	30.7656	30.6802	30.7398	30.7557			1.5913	0.108454	0.165932	2.94957	sp|P13473|LAMP2_HUMAN	P13473	LAMP2_HUMAN	LAMP2	410	Homo sapiens	1:Experimental evidence at protein level	Lysosome-associated membrane glycoprotein 2
30.329	30.889	30.7275	30.6273	30.5719	30.8081	30.5129	30.5924			0.0574849	0.929119	-0.0218625	-0.162798	sp|P13489|RINI_HUMAN	P13489	RINI_HUMAN	RNH1	461	Homo sapiens	1:Experimental evidence at protein level	Ribonuclease inhibitor
28.6316	28.6362	28.7943	28.6523	28.3517	28.4295	28.4165	28.2528	+	Lmex_UI	2.87686	0.0158095	-0.315991	-5.6427	sp|P13498|CY24A_HUMAN	P13498	CY24A_HUMAN	CYBA	195	Homo sapiens	1:Experimental evidence at protein level	Cytochrome b-245 light chain
25.7084	25.9305	25.4235	25.2992	25.661	25.6639	25.3272	25.4788			0.132925	0.839094	-0.057704	-0.352754	sp|P13591|NCAM1_HUMAN	P13591	NCAM1_HUMAN	NCAM1	858	Homo sapiens	1:Experimental evidence at protein level	Neural cell adhesion molecule 1
26.6398	26.6025	26.4449	26.5252	26.1908	26.7595	26.2566	26.0939			0.718478	0.349535	-0.227914	-1.47286	sp|P13612|ITA4_HUMAN	P13612	ITA4_HUMAN	ITGA4	1032	Homo sapiens	1:Experimental evidence at protein level	Integrin alpha-4
32.2883	32.2839	32.3109	32.2808	32.335	32.2433	32.2886	32.2815			0.0688522	0.912057	-0.00385666	-0.192914	sp|P13639|EF2_HUMAN	P13639	EF2_HUMAN	EEF2	858	Homo sapiens	1:Experimental evidence at protein level	Elongation factor 2
30.8267	30.7315	32.0537	30.4901	30.4737	28.6547	30.4323	29.9706			1.0797	0.213185	-1.1427	-2.07565	sp|P13645|K1C10_HUMAN	P13645	K1C10_HUMAN	KRT10	584	Homo sapiens	1:Experimental evidence at protein level	Keratin, type I cytoskeletal 10
28.2605	28.211	29.09	27.8042	28.5022	25.8336	27.927	27.9504			0.57013	0.434097	-0.788152	-1.21763	sp|P13647|K2C5_HUMAN	P13647	K2C5_HUMAN	KRT5	590	Homo sapiens	1:Experimental evidence at protein level	Keratin, type II cytoskeletal 5
31.024	31.1116	31.1096	31.0725	31.0876	31.13	31.1829	31.0481			0.40682	0.561797	0.0327134	0.922395	sp|P13667|PDIA4_HUMAN	P13667	PDIA4_HUMAN	PDIA4	645	Homo sapiens	1:Experimental evidence at protein level	Protein disulfide-isomerase A4
27.0694	26.8735	26.9395	26.9484	27.012	27.1413	26.9603	27.0705			0.773802	0.32006	0.088316	1.56619	sp|P13674|P4HA1_HUMAN	P13674	P4HA1_HUMAN	P4HA1	534	Homo sapiens	1:Experimental evidence at protein level	Prolyl 4-hydroxylase subunit alpha-1
31.1606	31.3929	31.2121	31.209	31.2358	31.2208	31.0458	31.0689			0.684128	0.364743	-0.10083	-1.41449	sp|P13693|TCTP_HUMAN	P13693	TCTP_HUMAN	TPT1	172	Homo sapiens	1:Experimental evidence at protein level	Translationally-controlled tumor protein
26.8245	26.64	26.5263	26.7849	26.6544	26.5823	26.6871	26.673			0.252405	0.708183	-0.0447178	-0.618083	sp|P13716|HEM2_HUMAN	P13716	HEM2_HUMAN	ALAD	330	Homo sapiens	1:Experimental evidence at protein level	Delta-aminolevulinic acid dehydratase
33.7384	33.9795	33.9228	33.8464	33.8785	33.7887	33.8592	33.8135			0.27113	0.689919	-0.0368252	-0.656862	sp|P13796|PLSL_HUMAN	P13796	PLSL_HUMAN	LCP1	627	Homo sapiens	1:Experimental evidence at protein level	Plastin-2
26.2505	26.0675	26.6083	26.1635	26.1641	26.3489	26.014	26.2453			0.232809	0.728307	-0.0793481	-0.576803	sp|P13797|PLST_HUMAN	P13797	PLST_HUMAN	PLS3	630	Homo sapiens	1:Experimental evidence at protein level	Plastin-3
28.6558	28.679	28.6626	28.611	28.6251	28.5843	28.5327	28.5891			1.55895	0.113293	-0.069252	-2.89235	sp|P13798|ACPH_HUMAN	P13798	ACPH_HUMAN	APEH	732	Homo sapiens	1:Experimental evidence at protein level	Acylamino-acid-releasing enzyme
29.0189	29.1979	29.1342	29.1253	29.0866	29.0324	29.0693	29.0848			0.616289	0.404509	-0.0508366	-1.29802	sp|P13804|ETFA_HUMAN	P13804	ETFA_HUMAN	ETFA	333	Homo sapiens	1:Experimental evidence at protein level	Electron transfer flavoprotein subunit alpha, mitochondrial
28.2666	28.0752	28.1433	28.2465	28.0797	27.997	28.088	28.0708			1.33377	0.1532	-0.124027	-2.50254	sp|P13807|GYS1_HUMAN	P13807	GYS1_HUMAN	GYS1	737	Homo sapiens	1:Experimental evidence at protein level	Glycogen [starch] synthase, muscle
28.2832	28.4039	28.4558	28.2663	28.316	28.3861	28.4323	28.3744			0.187654	0.776848	0.0248761	0.47862	sp|P13861|KAP2_HUMAN	P13861	KAP2_HUMAN	PRKAR2A	404	Homo sapiens	1:Experimental evidence at protein level	cAMP-dependent protein kinase type II-alpha regulatory subunit
24.5793	23.6847	23.283	24.0975	24.411	24.499	24.1986	24.2858			0.752804	0.333145	0.437473	1.53085	sp|P13928|ANXA8_HUMAN	P13928	ANXA8_HUMAN	ANXA8	327	Homo sapiens	1:Experimental evidence at protein level	Annexin A8
26.4697	26.1058	26.2506	26.4367	25.8393	25.4496	26.1069	26.2213			1.12483	0.201718	-0.411423	-2.15084	sp|P13984|T2FB_HUMAN	P13984	T2FB_HUMAN	GTF2F2	249	Homo sapiens	1:Experimental evidence at protein level	General transcription factor IIF subunit 2
24.4909	25.1068	24.6367	24.9315	23.5189	24.733	24.342	25.04			0.487915	0.496364	-0.38299	-1.07148	sp|P13995|MTDC_HUMAN	P13995	MTDC_HUMAN	MTHFD2	350	Homo sapiens	1:Experimental evidence at protein level	Bifunctional methylenetetrahydrofolate dehydrogenase/cyclohydrolase, mitochondrial
30.8303	30.9878	30.837	30.8986	31.4159	31.1351	31.0665	31.1792			1.99122	0.0612098	0.31074	3.69038	sp|P14174|MIF_HUMAN	P14174	MIF_HUMAN	MIF	115	Homo sapiens	1:Experimental evidence at protein level	Macrophage migration inhibitory factor
24.0741	25.5987	25.7551	26.1084	25.4396	26.6105	26.2668	26.618			0.799382	0.309909	0.849653	1.60912	sp|P14209|CD99_HUMAN	P14209	CD99_HUMAN	CD99	185	Homo sapiens	1:Experimental evidence at protein level	CD99 antigen
31.1767	31.1288	31.205	31.0317	31.1295	31.1509	31.1583	31.1561			0.127822	0.842668	0.0131421	0.340566	sp|P14314|GLU2B_HUMAN	P14314	GLU2B_HUMAN	PRKCSH	528	Homo sapiens	1:Experimental evidence at protein level	Glucosidase 2 subunit beta
30.4031	30.3239	30.3826	30.4175	30.0692	30.14	30.1226	30.1845	+	Lmex_UI	3.69788	0.00154386	-0.252664	-8.02118	sp|P14317|HCLS1_HUMAN	P14317	HCLS1_HUMAN	HCLS1	486	Homo sapiens	1:Experimental evidence at protein level	Hematopoietic lineage cell-specific protein
29.3254	29.5526	29.6031	29.5778	29.6398	29.72	29.4903	29.4633			0.30209	0.65883	0.0636544	0.719685	sp|P14324|FPPS_HUMAN	P14324	FPPS_HUMAN	FDPS	419	Homo sapiens	1:Experimental evidence at protein level	Farnesyl pyrophosphate synthase
27.5616	27.4982	27.3712	27.2212	28.1896	27.7308	27.6501	27.9756			1.78196	0.0832848	0.473443	3.29449	sp|P14406|CX7A2_HUMAN	P14406	CX7A2_HUMAN	COX7A2	83	Homo sapiens	1:Experimental evidence at protein level	Cytochrome c oxidase subunit 7A2, mitochondrial
28.9839	29.3046	29.2411	29.328	29.3876	29.4193	29.319	29.3271			0.915094	0.264512	0.14884	1.80214	sp|P14550|AK1A1_HUMAN	P14550	AK1A1_HUMAN	AKR1A1	325	Homo sapiens	1:Experimental evidence at protein level	Aldo-keto reductase family 1 member A1
33.4012	33.4574	33.5152	33.2914	33.4491	33.4861	33.3875	33.4758			0.25991	0.699814	0.0333157	0.633701	sp|P14618|KPYM_HUMAN	P14618	KPYM_HUMAN	PKM	531	Homo sapiens	1:Experimental evidence at protein level	Pyruvate kinase PKM
26.4584	26.5332	23.9734	26.1044	26.1526	26.0021	26.183	26.0913			0.225129	0.735346	0.33993	0.560417	sp|P14621|ACYP2_HUMAN	P14621	ACYP2_HUMAN	ACYP2	99	Homo sapiens	1:Experimental evidence at protein level	Acylphosphatase-2
33.9836	34.0359	34.0615	34.0226	34.0139	33.9733	33.9952	33.9633			1.03174	0.224688	-0.0395164	-1.9959	sp|P14625|ENPL_HUMAN	P14625	ENPL_HUMAN	HSP90B1	803	Homo sapiens	1:Experimental evidence at protein level	Endoplasmin
25.0537	24.2721	24.1214	24.6807	25.4275	25.171	24.6368	25.0404			1.03989	0.222577	0.536963	2.00945	sp|P14635|CCNB1_HUMAN	P14635	CCNB1_HUMAN	CCNB1	433	Homo sapiens	1:Experimental evidence at protein level	G2/mitotic-specific cyclin-B1
29.1248	29.3804	29.2065	29.6445	29.6902	29.6614	29.4628	29.5458			1.02567	0.226157	0.251019	1.98583	sp|P14678|RSMB_HUMAN	P14678	RSMB_HUMAN	SNRPB	240	Homo sapiens	1:Experimental evidence at protein level	Small nuclear ribonucleoprotein-associated proteins B and B'
26.3479	26.165	25.8904	26.3301	26.0432	26.2552	26.2626	26.407			0.175646	0.786816	0.0586166	0.451704	sp|P14735|IDE_HUMAN	P14735	IDE_HUMAN	IDE	1019	Homo sapiens	1:Experimental evidence at protein level	Insulin-degrading enzyme
26.9127	27.0886	27.2033	26.5066	27.8751	27.9813	27.6185	27.8492	+	Lmex_UI	2.73456	0.0220482	0.903222	5.2927	sp|P14854|CX6B1_HUMAN	P14854	CX6B1_HUMAN	COX6B1	86	Homo sapiens	1:Experimental evidence at protein level	Cytochrome c oxidase subunit 6B1
30.8492	30.7851	30.9252	30.7646	30.8223	30.8111	30.8096	30.7197			0.411822	0.559596	-0.04037	-0.931762	sp|P14866|HNRPL_HUMAN	P14866	HNRPL_HUMAN	HNRNPL	589	Homo sapiens	1:Experimental evidence at protein level	Heterogeneous nuclear ribonucleoprotein L
29.5928	29.4219	29.4354	29.463	29.4787	29.2718	29.4625	29.3723			0.634142	0.39426	-0.081934	-1.32885	sp|P14868|SYDC_HUMAN	P14868	SYDC_HUMAN	DARS1	501	Homo sapiens	1:Experimental evidence at protein level	Aspartate--tRNA ligase, cytoplasmic
25.7624	25.4282	25.4533	24.7991	25.4322	24.103	24.9069	25.7167			0.336033	0.627549	-0.32104	-0.786898	sp|P14923|PLAK_HUMAN	P14923	PLAK_HUMAN	JUP	745	Homo sapiens	1:Experimental evidence at protein level	Junction plakoglobin
28.0435	28.7624	28.4522	28.4082	28.9722	28.7372	28.5757	28.8072			1.10313	0.206888	0.35657	2.11467	sp|P14927|QCR7_HUMAN	P14927	QCR7_HUMAN	UQCRB	111	Homo sapiens	1:Experimental evidence at protein level	Cytochrome b-c1 complex subunit 7
30.5208	30.7376	30.606	30.3021	30.9777	31.1572	30.972	31.1624	+	Lmex_UI	2.59445	0.0255179	0.52569	4.96316	sp|P15090|FABP4_HUMAN	P15090	FABP4_HUMAN	FABP4	132	Homo sapiens	1:Experimental evidence at protein level	Fatty acid-binding protein, adipocyte
26.9092	27.0689	27.0146	26.8673	27.0854	26.7178	27.0222	26.7829			0.255304	0.705649	-0.0629458	-0.624128	sp|P15104|GLNA_HUMAN	P15104	GLNA_HUMAN	GLUL	373	Homo sapiens	1:Experimental evidence at protein level	Glutamine synthetase
28.0699	28.2429	28.2476	28.2504	28.2378	28.2435	28.1545	28.1059			0.115826	0.856252	-0.0172901	-0.311578	sp|P15121|ALDR_HUMAN	P15121	ALDR_HUMAN	AKR1B1	316	Homo sapiens	1:Experimental evidence at protein level	Aldo-keto reductase family 1 member B1
31.0076	31.0028	31.0849	31.0172	30.8926	30.8674	30.9122	30.8739	+	Lmex_UI	3.21447	0.00968	-0.141582	-6.54114	sp|P15144|AMPN_HUMAN	P15144	AMPN_HUMAN	ANPEP	967	Homo sapiens	1:Experimental evidence at protein level	Aminopeptidase N
31.1395	31.0171	31.1264	31.0048	31.2454	31.1343	31.1536	31.1365			1.13265	0.200653	0.0954995	2.1639	sp|P15153|RAC2_HUMAN	P15153	RAC2_HUMAN	RAC2	192	Homo sapiens	1:Experimental evidence at protein level	Ras-related C3 botulinum toxin substrate 2
28.3255	28.1599	28.1928	28.0544	28.1302	28.2286	28.1535	28.305			0.1147	0.857011	0.0211511	0.308832	sp|P15170|ERF3A_HUMAN	P15170	ERF3A_HUMAN	GSPT1	499	Homo sapiens	1:Experimental evidence at protein level	Eukaryotic peptide chain release factor GTP-binding subunit ERF3A
25.7841	23.3577	25.6261	25.525	25.1828	25.3856	25.6658	25.2786			0.20755	0.7531	0.304973	0.522442	sp|P15260|INGR1_HUMAN	P15260	INGR1_HUMAN	IFNGR1	489	Homo sapiens	1:Experimental evidence at protein level	Interferon gamma receptor 1
27.4712	27.5398	27.6159	27.5866	27.6	27.5837	27.7143	27.6101			0.855401	0.28435	0.0736575	1.70276	sp|P15289|ARSA_HUMAN	P15289	ARSA_HUMAN	ARSA	507	Homo sapiens	1:Experimental evidence at protein level	Arylsulfatase A
25.415	25.2649	25.3295	25.0663	25.5174	25.254	22.8379	25.2371			0.385127	0.581056	-0.557305	-0.881474	sp|P15291|B4GT1_HUMAN	P15291	B4GT1_HUMAN	B4GALT1	398	Homo sapiens	1:Experimental evidence at protein level	Beta-1,4-galactosyltransferase 1
27.7797	27.7506	27.833	27.8519	27.5953	27.4031	27.5471	27.5202	+	Lmex_UI	3.05506	0.0124667	-0.28738	-6.10436	sp|P15309|PPAP_HUMAN	P15309	PPAP_HUMAN	ACP3	386	Homo sapiens	1:Experimental evidence at protein level	Prostatic acid phosphatase
29.6786	29.7962	29.8251	29.8824	29.8223	29.9956	29.9468	29.9087			1.1406	0.199895	0.122806	2.17716	sp|P15311|EZRI_HUMAN	P15311	EZRI_HUMAN	EZR	586	Homo sapiens	1:Experimental evidence at protein level	Ezrin
27.4244	27.9429	27.79	28.0881	28.0169	28.0506	27.8886	28.0333			0.595796	0.418813	0.185977	1.26246	sp|P15374|UCHL3_HUMAN	P15374	UCHL3_HUMAN	UCHL3	230	Homo sapiens	1:Experimental evidence at protein level	Ubiquitin carboxyl-terminal hydrolase isozyme L3
27.5203	26.958	27.0814	27.2476	26.7147	26.4359	26.6941	26.8814			1.84512	0.0759243	-0.520301	-3.41192	sp|P15498|VAV_HUMAN	P15498	VAV_HUMAN	VAV1	845	Homo sapiens	1:Experimental evidence at protein level	Proto-oncogene vav
31.7772	31.8536	31.8131	31.9333	31.8573	31.9144	31.9806	31.9016			0.819615	0.299987	0.069169	1.64299	sp|P15531|NDKA_HUMAN	P15531	NDKA_HUMAN	NME1	152	Homo sapiens	1:Experimental evidence at protein level	Nucleoside diphosphate kinase A
29.6359	29.5912	29.5684	29.6403	29.8603	29.7553	29.9176	29.9089	+	Lmex_UI	3.05794	0.0122353	0.251575	6.11204	sp|P15559|NQO1_HUMAN	P15559	NQO1_HUMAN	NQO1	274	Homo sapiens	1:Experimental evidence at protein level	NAD(P)H dehydrogenase [quinone] 1
29.9989	29.9546	29.9254	30.0249	30.2462	30.1433	30.2061	30.1959	+	Lmex_UI	3.4485	0.00533333	0.221945	7.22673	sp|P15586|GNS_HUMAN	P15586	GNS_HUMAN	GNS	552	Homo sapiens	1:Experimental evidence at protein level	N-acetylglucosamine-6-sulfatase
25.8108	23.6035	25.1433	25.3001	25.1789	24.9908	25.1231	25.1384			0.11129	0.86121	0.143401	0.300489	sp|P15848|ARSB_HUMAN	P15848	ARSB_HUMAN	ARSB	533	Homo sapiens	1:Experimental evidence at protein level	Arylsulfatase B
32.015	32.0179	31.9039	31.9336	32.1763	31.8708	32.0466	31.9254			0.199023	0.763919	0.0371847	0.503773	sp|P15880|RS2_HUMAN	P15880	RS2_HUMAN	RPS2	293	Homo sapiens	1:Experimental evidence at protein level	40S ribosomal protein S2
28.3511	28.7484	28.9352	28.4472	28.104	28.2587	28.3299	28.2012			1.49271	0.122784	-0.397014	-2.7762	sp|P15927|RFA2_HUMAN	P15927	RFA2_HUMAN	RPA2	270	Homo sapiens	1:Experimental evidence at protein level	Replication protein A 32 kDa subunit
29.7213	29.9021	29.9974	29.7325	30.0526	29.865	29.8767	30.0484			0.699194	0.356185	0.122344	1.44014	sp|P16070|CD44_HUMAN	P16070	CD44_HUMAN	CD44	742	Homo sapiens	1:Experimental evidence at protein level	CD44 antigen
27.2471	26.4901	26.8943	26.8833	27.098	26.8885	26.9042	26.8489			0.128419	0.842211	0.0562048	0.341998	sp|P16083|NQO2_HUMAN	P16083	NQO2_HUMAN	NQO2	231	Homo sapiens	1:Experimental evidence at protein level	Ribosyldihydronicotinamide dehydrogenase [quinone]
29.3737	29.0508	29.1716	29.1496	29.1771	28.9676	29.0976	29.0405			0.693029	0.359808	-0.115713	-1.42965	sp|P16150|LEUK_HUMAN	P16150	LEUK_HUMAN	SPN	400	Homo sapiens	1:Experimental evidence at protein level	Leukosialin
27.8312	27.8247	27.7359	27.8687	27.7689	27.7694	27.7933	27.7609			0.703239	0.35419	-0.0419612	-1.44701	sp|P16152|CBR1_HUMAN	P16152	CBR1_HUMAN	CBR1	277	Homo sapiens	1:Experimental evidence at protein level	Carbonyl reductase [NADPH] 1
27.4198	27.2792	27.1576	27.0652	27.1942	27.0233	27.1712	27.1433			0.524211	0.470405	-0.0974236	-1.13653	sp|P16219|ACADS_HUMAN	P16219	ACADS_HUMAN	ACADS	412	Homo sapiens	1:Experimental evidence at protein level	Short-chain specific acyl-CoA dehydrogenase, mitochondrial
26.6764	27.1433	26.7032	26.7428	23.6863	26.8636	26.4164	26.88			0.506385	0.48317	-0.854848	-1.10469	sp|P16220|CREB1_HUMAN	P16220	CREB1_HUMAN	CREB1	327	Homo sapiens	1:Experimental evidence at protein level	Cyclic AMP-responsive element-binding protein 1
28.5906	28.4958	28.4471	28.632	28.3581	28.3299	28.3945	28.4331			1.83221	0.0767373	-0.162489	-3.38776	sp|P16278|BGAL_HUMAN	P16278	BGAL_HUMAN	GLB1	677	Homo sapiens	1:Experimental evidence at protein level	Beta-galactosidase
28.4654	28.5219	28.5554	28.4398	28.1924	28.3076	28.2467	28.2414	+	Lmex_UI	3.38559	0.00684337	-0.248598	-7.03698	sp|P16284|PECA1_HUMAN	P16284	PECA1_HUMAN	PECAM1	738	Homo sapiens	1:Experimental evidence at protein level	Platelet endothelial cell adhesion molecule
23.308	23.1995	24.1124	23.1583	24.4779	24.4048	24.3696	23.239			0.929958	0.261026	0.678282	1.82684	sp|P16298|PP2BB_HUMAN	P16298	PP2BB_HUMAN	PPP3CB	524	Homo sapiens	1:Experimental evidence at protein level	Serine/threonine-protein phosphatase 2B catalytic subunit beta isoform
27.8497	27.8409	27.9995	27.857	27.9157	28.0188	28.1147	28.0731			1.34009	0.151207	0.143835	2.51329	sp|P16333|NCK1_HUMAN	P16333	NCK1_HUMAN	NCK1	377	Homo sapiens	1:Experimental evidence at protein level	Cytoplasmic protein NCK1
34.1517	33.9277	34.0954	33.9004	34.0372	33.7369	33.8399	33.9219			0.746511	0.336444	-0.13479	-1.52024	sp|P16401|H15_HUMAN	P16401	H15_HUMAN	H1-5	226	Homo sapiens	1:Experimental evidence at protein level	Histone H1.5
27.6753	27.6919	27.7207	27.7061	27.9595	27.8826	27.7896	27.898	+	Lmex_UI	2.63118	0.0247407	0.183941	5.04817	sp|P16435|NCPR_HUMAN	P16435	NCPR_HUMAN	POR	677	Homo sapiens	1:Experimental evidence at protein level	NADPH--cytochrome P450 reductase
30.1417	30.1697	30.1918	30.1573	30.0807	30.1382	30.1743	30.1213			0.824822	0.296694	-0.0365167	-1.6517	sp|P16615|AT2A2_HUMAN	P16615	AT2A2_HUMAN	ATP2A2	1042	Homo sapiens	1:Experimental evidence at protein level	Sarcoplasmic/endoplasmic reticulum calcium ATPase 2
28.5788	28.3523	28.3391	28.4295	28.5496	28.4502	28.5249	28.558			0.787749	0.315014	0.0957532	1.58961	sp|P16671|CD36_HUMAN	P16671	CD36_HUMAN	CD36	472	Homo sapiens	1:Experimental evidence at protein level	Platelet glycoprotein 4
28.4268	28.3307	28.2109	28.3103	28.1558	28.1555	28.2001	28.1971			1.6752	0.097249	-0.142543	-3.09968	sp|P16885|PLCG2_HUMAN	P16885	PLCG2_HUMAN	PLCG2	1265	Homo sapiens	1:Experimental evidence at protein level	1-phosphatidylinositol 4,5-bisphosphate phosphodiesterase gamma-2
28.0651	27.8911	27.8597	27.8267	27.9842	27.8784	28.1315	28.106			0.703199	0.354023	0.11435	1.44694	sp|P16930|FAAA_HUMAN	P16930	FAAA_HUMAN	FAH	419	Homo sapiens	1:Experimental evidence at protein level	Fumarylacetoacetase
30.351	30.4347	30.5323	30.3447	30.7774	30.685	30.6157	30.7045	+	Lmex_UI	2.64475	0.0239355	0.279973	5.07983	sp|P16949|STMN1_HUMAN	P16949	STMN1_HUMAN	STMN1	149	Homo sapiens	1:Experimental evidence at protein level	Stathmin
25.6205	25.4227	26.0806	26.2948	26.4012	24.7242	26.0907	25.2294			0.224483	0.735372	-0.243281	-0.559033	sp|P16989|YBOX3_HUMAN	P16989	YBOX3_HUMAN	YBX3	372	Homo sapiens	1:Experimental evidence at protein level	Y-box-binding protein 3
28.2288	28.3577	28.4067	27.93	28.0499	28.0849	28.1093	28.2231			0.451507	0.525867	-0.11402	-1.00524	sp|P17050|NAGAB_HUMAN	P17050	NAGAB_HUMAN	NAGA	411	Homo sapiens	1:Experimental evidence at protein level	Alpha-N-acetylgalactosaminidase
31.5148	31.5496	31.5257	31.5733	31.3285	31.4136	31.4375	31.3702	+	Lmex_UI	2.8605	0.0161589	-0.153393	-5.60162	sp|P17096|HMGA1_HUMAN	P17096	HMGA1_HUMAN	HMGA1	107	Homo sapiens	1:Experimental evidence at protein level	High mobility group protein HMG-I/HMG-Y
27.3611	26.9775	27.007	27.058	26.9815	26.6416	27.0176	26.7563			1.03064	0.225207	-0.251691	-1.99408	sp|P17152|TMM11_HUMAN	P17152	TMM11_HUMAN	TMEM11	192	Homo sapiens	1:Experimental evidence at protein level	Transmembrane protein 11, mitochondrial
25.6943	25.8749	25.4975	25.5299	26.0408	25.4837	25.7327	25.6462			0.209401	0.7515	0.0766573	0.526473	sp|P17252|KPCA_HUMAN	P17252	KPCA_HUMAN	PRKCA	672	Homo sapiens	1:Experimental evidence at protein level	Protein kinase C alpha type
27.5128	27.4419	27.4172	27.4377	27.2434	27.2495	27.3823	27.3394			2.00334	0.0607645	-0.148722	-3.71393	sp|P17480|UBF1_HUMAN	P17480	UBF1_HUMAN	UBTF	764	Homo sapiens	1:Experimental evidence at protein level	Nucleolar transcription factor 1
24.1917	25.1203	22.494	25.2875	24.7224	25.7163	24.141	25.2203			0.413497	0.558019	0.676597	0.934893	sp|P17568|NDUB7_HUMAN	P17568	NDUB7_HUMAN	NDUFB7	137	Homo sapiens	1:Experimental evidence at protein level	NADH dehydrogenase [ubiquinone] 1 beta subcomplex subunit 7
27.277	27.1644	27.2193	27.429	27.0395	27.2186	27.222	27.2192			0.641939	0.389899	-0.0976067	-1.34227	sp|P17612|KAPCA_HUMAN	P17612	KAPCA_HUMAN	PRKACA	351	Homo sapiens	1:Experimental evidence at protein level	cAMP-dependent protein kinase catalytic subunit alpha
28.3128	28.1123	28.1951	28.4092	28.1878	28.2136	28.1064	28.2147			0.501312	0.48633	-0.0767145	-1.09559	sp|P17655|CAN2_HUMAN	P17655	CAN2_HUMAN	CAPN2	700	Homo sapiens	1:Experimental evidence at protein level	Calpain-2 catalytic subunit
23.1289	22.8286	27.0762	27.1661	26.7697	26.1786	26.4971	26.6336			0.571807	0.433636	1.46979	1.22057	sp|P17661|DESM_HUMAN	P17661	DESM_HUMAN	DES	470	Homo sapiens	1:Experimental evidence at protein level	Desmin
30.0821	30.0489	30.0803	30.0251	30.1555	30.0867	30.1223	30.1257			1.75107	0.0862479	0.0634751	3.23765	sp|P17812|PYRG1_HUMAN	P17812	PYRG1_HUMAN	CTPS1	591	Homo sapiens	1:Experimental evidence at protein level	CTP synthase 1
27.1388	27.0301	27.1953	27.2015	27.1229	26.9618	27.0929	27.1464			0.479466	0.504025	-0.0604453	-1.0562	sp|P17813|EGLN_HUMAN	P17813	EGLN_HUMAN	ENG	658	Homo sapiens	1:Experimental evidence at protein level	Endoglin
31.2044	31.0207	30.9621	31.1336	31.1633	31.1282	31.2072	31.2232			0.858427	0.283151	0.100258	1.7078	sp|P17844|DDX5_HUMAN	P17844	DDX5_HUMAN	DDX5	614	Homo sapiens	1:Experimental evidence at protein level	Probable ATP-dependent RNA helicase DDX5
29.6915	29.5628	29.6221	29.603	29.5862	29.6197	29.5864	29.6611			0.0721134	0.908334	-0.00649309	-0.201445	sp|P17858|PFKAL_HUMAN	P17858	PFKAL_HUMAN	PFKL	780	Homo sapiens	1:Experimental evidence at protein level	ATP-dependent 6-phosphofructokinase, liver type
24.5971	27.6971	27.3289	27.555	26.9054	27.3521	27.6847	27.1645			0.262515	0.697956	0.482143	0.639099	sp|P17900|SAP3_HUMAN	P17900	SAP3_HUMAN	GM2A	193	Homo sapiens	1:Experimental evidence at protein level	Ganglioside GM2 activator
29.4777	29.6413	29.7566	29.3777	30.0066	30.0817	29.8893	29.8713	+	Lmex_UI	2.1841	0.0499798	0.398891	4.07419	sp|P17931|LEG3_HUMAN	P17931	LEG3_HUMAN	LGALS3	250	Homo sapiens	1:Experimental evidence at protein level	Galectin-3
25.1378	24.8672	24.904	24.5208	24.5674	23.1586	24.6053	24.3272			0.97635	0.242975	-0.692843	-1.9039	sp|P17947|SPI1_HUMAN	P17947	SPI1_HUMAN	SPI1	270	Homo sapiens	1:Experimental evidence at protein level	Transcription factor PU.1
29.2167	29.2775	29.1466	29.3369	29.3532	29.2421	29.3498	29.2783			0.588453	0.422798	0.061419	1.24967	sp|P17980|PRS6A_HUMAN	P17980	PRS6A_HUMAN	PSMC3	439	Homo sapiens	1:Experimental evidence at protein level	26S proteasome regulatory subunit 6A
30.3501	30.511	30.5154	30.5168	30.5106	30.5945	30.5196	30.5612			0.799718	0.309862	0.0731606	1.60968	sp|P17987|TCPA_HUMAN	P17987	TCPA_HUMAN	TCP1	556	Homo sapiens	1:Experimental evidence at protein level	T-complex protein 1 subunit alpha
28.3802	28.3595	28.467	28.3878	28.4595	28.5284	28.4476	28.3795			0.693433	0.359862	0.05511	1.43034	sp|P18031|PTN1_HUMAN	P18031	PTN1_HUMAN	PTPN1	435	Homo sapiens	1:Experimental evidence at protein level	Tyrosine-protein phosphatase non-receptor type 1
24.2495	24.5644	23.5337	24.5131	24.0988	22.6637	23.2152	23.0436			1.32599	0.155554	-0.959851	-2.4893	sp|P18074|ERCC2_HUMAN	P18074	ERCC2_HUMAN	ERCC2	760	Homo sapiens	1:Experimental evidence at protein level	General transcription and DNA repair factor IIH helicase subunit XPD
30.6405	30.7363	30.6642	30.8195	30.7617	30.6844	30.7748	30.6679			0.0512449	0.936028	0.00707865	0.146004	sp|P18077|RL35A_HUMAN	P18077	RL35A_HUMAN	RPL35A	110	Homo sapiens	1:Experimental evidence at protein level	60S ribosomal protein L35a
27.246	27.526	27.5304	27.3649	27.4367	27.3599	27.5294	27.2917			0.0508367	0.936814	-0.0124121	-0.144899	sp|P18084|ITB5_HUMAN	P18084	ITB5_HUMAN	ITGB5	799	Homo sapiens	1:Experimental evidence at protein level	Integrin beta-5
29.7037	29.8236	29.6455	29.7297	29.9795	29.7714	29.9028	29.937			1.59378	0.107657	0.172096	2.95398	sp|P18085|ARF4_HUMAN	P18085	ARF4_HUMAN	ARF4	180	Homo sapiens	1:Experimental evidence at protein level	ADP-ribosylation factor 4
30.9459	31.1017	31.0353	31.0328	31.1686	31.0405	31.1656	31.147			1.21573	0.177985	0.101486	2.30298	sp|P18124|RL7_HUMAN	P18124	RL7_HUMAN	RPL7	248	Homo sapiens	1:Experimental evidence at protein level	60S ribosomal protein L7
29.4602	29.6855	29.6631	29.7007	29.8166	29.7705	29.7553	29.7975			1.46178	0.129147	0.157597	2.72242	sp|P18206|VINC_HUMAN	P18206	VINC_HUMAN	VCL	1134	Homo sapiens	1:Experimental evidence at protein level	Vinculin
25.3124	24.9266	25.2596	25.2449	25.375	25.4781	25.2216	25.6101			1.01004	0.232148	0.235328	1.95985	sp|P18440|ARY1_HUMAN	P18440	ARY1_HUMAN	NAT1	290	Homo sapiens	1:Experimental evidence at protein level	Arylamine N-acetyltransferase 1
26.2204	26.873	24.7582	26.0366	25.9069	27.3065	23.0729	27.7485			0.0107858	0.985404	0.0366511	0.0320514	sp|P18510|IL1RA_HUMAN	P18510	IL1RA_HUMAN	IL1RN	177	Homo sapiens	1:Experimental evidence at protein level	Interleukin-1 receptor antagonist protein
27.1089	26.8853	26.8821	26.8111	26.5959	26.8841	26.9394	26.8685			0.445763	0.529625	-0.0999203	-0.994693	sp|P18583|SON_HUMAN	P18583	SON_HUMAN	SON	2426	Homo sapiens	1:Experimental evidence at protein level	Protein SON
25.614	25.794	25.7399	25.618	25.4106	25.4722	25.314	25.7197			1.1406	0.200097	-0.212358	-2.17716	sp|P18615|NELFE_HUMAN	P18615	NELFE_HUMAN	NELFE	380	Homo sapiens	1:Experimental evidence at protein level	Negative elongation factor E
30.7766	31.0623	31.1355	30.9468	31.0394	31.0019	31.0897	31.0737			0.383593	0.581873	0.0708327	0.878562	sp|P18621|RL17_HUMAN	P18621	RL17_HUMAN	RPL17	184	Homo sapiens	1:Experimental evidence at protein level	60S ribosomal protein L17
31.0594	31.4199	31.5083	31.4606	31.5545	31.8333	31.3395	31.5842			0.734025	0.343031	0.215822	1.49916	sp|P18669|PGAM1_HUMAN	P18669	PGAM1_HUMAN	PGAM1	254	Homo sapiens	1:Experimental evidence at protein level	Phosphoglycerate mutase 1
28.094	27.9721	27.974	28.0248	27.9136	27.8962	28.0025	27.9549			1.03552	0.224111	-0.0744305	-2.00218	sp|P18754|RCC1_HUMAN	P18754	RCC1_HUMAN	RCC1	421	Homo sapiens	1:Experimental evidence at protein level	Regulator of chromosome condensation
24.3212	24.8069	25.3599	24.8901	23.4624	23.2982	25.1931	25.2917			0.405638	0.561941	-0.533177	-0.920177	sp|P18858|DNLI1_HUMAN	P18858	DNLI1_HUMAN	LIG1	919	Homo sapiens	1:Experimental evidence at protein level	DNA ligase 1
26.6984	26.3658	26.3825	26.6329	26.4662	26.0937	26.6547	26.4726			0.279914	0.680733	-0.0981092	-0.674845	sp|P18887|XRCC1_HUMAN	P18887	XRCC1_HUMAN	XRCC1	633	Homo sapiens	1:Experimental evidence at protein level	DNA repair protein XRCC1
24.2161	24.3172	24.5661	24.256	23.8918	24.0094	24.7641	24.7074			0.00596529	0.991212	0.00430155	0.0178225	sp|P19174|PLCG1_HUMAN	P19174	PLCG1_HUMAN	PLCG1	1290	Homo sapiens	1:Experimental evidence at protein level	1-phosphatidylinositol 4,5-bisphosphate phosphodiesterase gamma-1
26.2823	23.9511	26.0742	24.2702	26.1504	26.0689	26.1435	26.6155			0.907486	0.268566	1.1001	1.78948	sp|P19256|LFA3_HUMAN	P19256	LFA3_HUMAN	CD58	250	Homo sapiens	1:Experimental evidence at protein level	Lymphocyte function-associated antigen 3
32.1646	32.0732	32.0691	32.0055	32.1524	32.1271	32.0962	32.1773			0.807847	0.305312	0.0601368	1.6233	sp|P19338|NUCL_HUMAN	P19338	NUCL_HUMAN	NCL	710	Homo sapiens	1:Experimental evidence at protein level	Nucleolin
25.259	25.3634	25.106	25.2344	24.8355	24.8839	24.7114	24.5679	+	Lmex_UI	2.84531	0.0159477	-0.491031	-5.56371	sp|P19367|HXK1_HUMAN	P19367	HXK1_HUMAN	HK1	917	Homo sapiens	1:Experimental evidence at protein level	Hexokinase-1
25.7081	25.4384	25.7756	25.89	26.1021	25.8781	25.9617	25.9102			1.27949	0.164813	0.260001	2.41044	sp|P19387|RPB3_HUMAN	P19387	RPB3_HUMAN	POLR2C	275	Homo sapiens	1:Experimental evidence at protein level	DNA-directed RNA polymerase II subunit RPB3
24.7192	25.8038	25.5808	25.631	25.943	25.7806	25.771	25.7936			0.780189	0.317723	0.388368	1.57692	sp|P19388|RPAB1_HUMAN	P19388	RPAB1_HUMAN	POLR2E	210	Homo sapiens	1:Experimental evidence at protein level	DNA-directed RNA polymerases I, II, and III subunit RPABC1
28.6918	28.5274	28.6268	28.5305	28.33	27.8492	28.1514	28.1073	+	Lmex_UI	2.40106	0.035113	-0.484621	-4.53091	sp|P19397|CD53_HUMAN	P19397	CD53_HUMAN	CD53	219	Homo sapiens	1:Experimental evidence at protein level	Leukocyte surface antigen CD53
26.6476	27.179	26.8879	27.2682	27.3285	27.4177	27.1554	27.2654			1.00299	0.234131	0.296067	1.94814	sp|P19404|NDUV2_HUMAN	P19404	NDUV2_HUMAN	NDUFV2	249	Homo sapiens	1:Experimental evidence at protein level	NADH dehydrogenase [ubiquinone] flavoprotein 2, mitochondrial
27.8281	27.946	27.8598	27.9764	28.277	28.1764	28.2771	28.3469	+	Lmex_UI	3.50493	0.00511765	0.366776	7.4005	sp|P19440|GGT1_HUMAN	P19440	GGT1_HUMAN	GGT1	569	Homo sapiens	1:Experimental evidence at protein level	Glutathione hydrolase 1 proenzyme
24.3396	23.697	23.8104	24.8584	24.122	23.5608	24.5836	24.2248			0.0553517	0.931188	-0.0535388	-0.157078	sp|P19447|ERCC3_HUMAN	P19447	ERCC3_HUMAN	ERCC3	782	Homo sapiens	1:Experimental evidence at protein level	General transcription and DNA repair factor IIH helicase subunit XPB
27.835	27.6408	27.611	27.5679	27.5602	27.561	27.7021	27.643			0.286789	0.673718	-0.0471101	-0.688828	sp|P19474|RO52_HUMAN	P19474	RO52_HUMAN	TRIM21	475	Homo sapiens	1:Experimental evidence at protein level	E3 ubiquitin-protein ligase TRIM21
25.5353	25.9433	25.826	25.8156	25.0244	25.5024	25.5433	25.3888			1.52767	0.117954	-0.41533	-2.83732	sp|P19484|TFEB_HUMAN	P19484	TFEB_HUMAN	TFEB	476	Homo sapiens	1:Experimental evidence at protein level	Transcription factor EB
27.2129	27.1595	27.2353	27.1898	27.2984	27.355	27.2665	27.3813	+	Lmex_UI	2.19372	0.0489147	0.125927	4.09386	sp|P19525|E2AK2_HUMAN	P19525	E2AK2_HUMAN	EIF2AK2	551	Homo sapiens	1:Experimental evidence at protein level	Interferon-induced, double-stranded RNA-activated protein kinase
28.4138	28.3189	28.3179	28.2643	28.3375	28.4601	28.4093	28.3949			0.909402	0.268325	0.0717478	1.79267	sp|P19623|SPEE_HUMAN	P19623	SPEE_HUMAN	SRM	302	Homo sapiens	1:Experimental evidence at protein level	Spermidine synthase
24.7665	23.7151	24.6418	24.8712	24.5085	24.425	22.7836	24.7467			0.30892	0.653642	-0.382672	-0.733342	sp|P19634|SL9A1_HUMAN	P19634	SL9A1_HUMAN	SLC9A1	815	Homo sapiens	1:Experimental evidence at protein level	Sodium/hydrogen exchanger 1
26.7507	26.7772	26.9415	26.842	26.9689	27.0124	26.9079	26.9633			1.53104	0.117205	0.135254	2.84325	sp|P19784|CSK22_HUMAN	P19784	CSK22_HUMAN	CSNK2A2	350	Homo sapiens	1:Experimental evidence at protein level	Casein kinase II subunit alpha'
25.7297	25.269	25.2834	25.4009	24.3388	24.194	22.6171	22.3342			2.07441	0.053911	-2.0497	-3.85352	sp|P19823|ITIH2_HUMAN	P19823	ITIH2_HUMAN	ITIH2	946	Homo sapiens	1:Experimental evidence at protein level	Inter-alpha-trypsin inhibitor heavy chain H2
26.2946	26.5068	26.29	26.1769	25.9691	26.0673	26.1244	25.9727			1.94911	0.0655602	-0.283676	-3.60909	sp|P19838|NFKB1_HUMAN	P19838	NFKB1_HUMAN	NFKB1	968	Homo sapiens	1:Experimental evidence at protein level	Nuclear factor NF-kappa-B p105 subunit
26.1185	26.3988	26.3044	26.5609	26.2261	26.1836	26.4235	26.2152			0.331814	0.632321	-0.0835495	-0.778632	sp|P19971|TYPH_HUMAN	P19971	TYPH_HUMAN	TYMP	482	Homo sapiens	1:Experimental evidence at protein level	Thymidine phosphorylase
27.4345	27.5098	27.5252	27.4766	27.3598	27.3993	27.5222	27.4126			0.776117	0.318724	-0.0630412	-1.57008	sp|P20020|AT2B1_HUMAN	P20020	AT2B1_HUMAN	ATP2B1	1220	Homo sapiens	1:Experimental evidence at protein level	Plasma membrane calcium-transporting ATPase 1
29.2461	29.3393	29.3597	29.2278	29.2185	29.2542	29.1965	29.1348			1.16972	0.190409	-0.0921965	-2.22583	sp|P20042|IF2B_HUMAN	P20042	IF2B_HUMAN	EIF2S2	333	Homo sapiens	1:Experimental evidence at protein level	Eukaryotic translation initiation factor 2 subunit 2
27.8535	28.1177	27.9398	28.1201	28.0815	28.2262	28.1599	28.0956			0.907256	0.268245	0.13302	1.7891	sp|P20073|ANXA7_HUMAN	P20073	ANXA7_HUMAN	ANXA7	488	Homo sapiens	1:Experimental evidence at protein level	Annexin A7
24.5275	24.5179	24.7475	24.3687	24.4126	24.7197	25.1984	24.8589			0.68885	0.362607	0.256998	1.42254	sp|P20132|SDHL_HUMAN	P20132	SDHL_HUMAN	SDS	328	Homo sapiens	1:Experimental evidence at protein level	L-serine dehydratase/L-threonine deaminase
25.8953	24.147	24.3733	25.4977	25.4522	25.0698	25.1866	24.9793			0.171752	0.791936	0.193655	0.442898	sp|P20138|CD33_HUMAN	P20138	CD33_HUMAN	CD33	364	Homo sapiens	1:Experimental evidence at protein level	Myeloid cell surface antigen CD33
25.8398	25.5091	25.5646	26.0437	26.3614	25.9402	26.2989	26.0443			1.41076	0.136317	0.4219	2.63427	sp|P20160|CAP7_HUMAN	P20160	CAP7_HUMAN	AZU1	251	Homo sapiens	1:Experimental evidence at protein level	Azurocidin
28.392	28.8002	28.7584	28.6538	28.8823	29.0126	28.7077	28.7768			0.860376	0.283266	0.193742	1.71105	sp|P20290|BTF3_HUMAN	P20290	BTF3_HUMAN	BTF3	206	Homo sapiens	1:Experimental evidence at protein level	Transcription factor BTF3
30.8392	30.8205	30.8732	30.7527	30.3341	30.0091	30.1844	30.1937	+	Lmex_UI	3.9778	0.000916667	-0.641093	-9.00041	sp|P20292|AL5AP_HUMAN	P20292	AL5AP_HUMAN	ALOX5AP	161	Homo sapiens	1:Experimental evidence at protein level	Arachidonate 5-lipoxygenase-activating protein
27.2056	27.3613	27.1219	27.0691	27.1906	26.6802	27.1296	27.0925			0.591622	0.420668	-0.166289	-1.25519	sp|P20338|RAB4A_HUMAN	P20338	RAB4A_HUMAN	RAB4A	218	Homo sapiens	1:Experimental evidence at protein level	Ras-related protein Rab-4A
26.6459	26.7711	26.9256	26.872	26.8063	27.3752	26.7399	27.0063			0.529824	0.466594	0.178287	1.14651	sp|P20339|RAB5A_HUMAN	P20339	RAB5A_HUMAN	RAB5A	215	Homo sapiens	1:Experimental evidence at protein level	Ras-related protein Rab-5A
27.8617	27.9002	28.0759	27.932	28.1163	28.186	27.6594	27.9838			0.131495	0.840268	0.0439405	0.349348	sp|P20340|RAB6A_HUMAN	P20340	RAB6A_HUMAN	RAB6A	208	Homo sapiens	1:Experimental evidence at protein level	Ras-related protein Rab-6A
23.7119	24.913	24.3083	23.8667	23.612	25.0198	23.7573	23.4927			0.204687	0.757388	-0.229535	-0.516193	sp|P20585|MSH3_HUMAN	P20585	MSH3_HUMAN	MSH3	1137	Homo sapiens	1:Experimental evidence at protein level	DNA mismatch repair protein Msh3
29.676	29.8586	29.7897	29.6866	29.8082	29.8788	29.8686	29.8047			0.930649	0.260858	0.0873766	1.82799	sp|P20618|PSB1_HUMAN	P20618	PSB1_HUMAN	PSMB1	241	Homo sapiens	1:Experimental evidence at protein level	Proteasome subunit beta type-1
29.5763	29.3127	29.4275	29.1764	29.1269	29.2888	29.2289	29.2238			0.859654	0.282967	-0.156111	-1.70985	sp|P20645|MPRD_HUMAN	P20645	MPRD_HUMAN	M6PR	277	Homo sapiens	1:Experimental evidence at protein level	Cation-dependent mannose-6-phosphate receptor
29.1651	29.2844	29.2377	28.6186	29.6359	29.5646	29.4133	29.7108			1.63111	0.103113	0.504686	3.02049	sp|P20674|COX5A_HUMAN	P20674	COX5A_HUMAN	COX5A	150	Homo sapiens	1:Experimental evidence at protein level	Cytochrome c oxidase subunit 5A, mitochondrial
31.6877	31.6852	31.704	31.5846	31.4003	31.3765	31.524	31.4728	+	Lmex_UI	2.65927	0.0239565	-0.221989	-5.11383	sp|P20700|LMNB1_HUMAN	P20700	LMNB1_HUMAN	LMNB1	586	Homo sapiens	1:Experimental evidence at protein level	Lamin-B1
28.2056	27.9343	27.9391	28.0452	27.1072	27.0539	27.3309	27.1256	+	Lmex_UI	4.2294	0	-0.876663	-9.96866	sp|P20701|ITAL_HUMAN	P20701	ITAL_HUMAN	ITGAL	1170	Homo sapiens	1:Experimental evidence at protein level	Integrin alpha-L
26.8542	26.5676	26.6321	26.6343	26.2158	26.4726	26.3137	26.4056			2.05444	0.0565349	-0.320141	-3.81403	sp|P20702|ITAX_HUMAN	P20702	ITAX_HUMAN	ITGAX	1163	Homo sapiens	1:Experimental evidence at protein level	Integrin alpha-X
27.4003	27.4552	27.4916	27.0834	27.1299	26.5736	26.8883	27.0061			1.63366	0.10305	-0.458167	-3.02505	sp|P20810|ICAL_HUMAN	P20810	ICAL_HUMAN	CAST	708	Homo sapiens	1:Experimental evidence at protein level	Calpastatin
26.757	26.7806	26.6872	26.8216	26.5431	26.3881	26.6217	26.4694	+	Lmex_UI	2.36907	0.036816	-0.256013	-4.46177	sp|P20933|ASPG_HUMAN	P20933	ASPG_HUMAN	AGA	346	Homo sapiens	1:Experimental evidence at protein level	N(4)-(beta-N-acetylglucosaminyl)-L-asparaginase
29.3127	29.2045	29.2004	29.2407	29.2004	29.1739	29.2509	29.2569			0.234194	0.727253	-0.0190358	-0.579745	sp|P20936|RASA1_HUMAN	P20936	RASA1_HUMAN	RASA1	1047	Homo sapiens	1:Experimental evidence at protein level	Ras GTPase-activating protein 1
27.8398	27.1041	27.1943	27.6429	27.5842	27.4641	27.4115	27.4554			0.0661157	0.916323	0.0335007	0.185719	sp|P21127|CD11B_HUMAN	P21127	CD11B_HUMAN	CDK11B	795	Homo sapiens	1:Experimental evidence at protein level	Cyclin-dependent kinase 11B
26.0767	26.5297	26.2705	26.438	26.8326	26.7583	26.592	26.6442			1.80036	0.0809128	0.378041	3.32852	sp|P21266|GSTM3_HUMAN	P21266	GSTM3_HUMAN	GSTM3	225	Homo sapiens	1:Experimental evidence at protein level	Glutathione S-transferase Mu 3
29.4532	29.362	29.3606	29.3474	29.3035	29.3466	29.3163	29.3951			0.602306	0.414401	-0.0404406	-1.27378	sp|P21281|VATB2_HUMAN	P21281	VATB2_HUMAN	ATP6V1B2	511	Homo sapiens	1:Experimental evidence at protein level	V-type proton ATPase subunit B, brain isoform
28.3203	28.3099	28.3447	28.5252	28.6417	28.5479	28.4518	28.3715			0.827183	0.296041	0.128154	1.65565	sp|P21283|VATC1_HUMAN	P21283	VATC1_HUMAN	ATP6V1C1	382	Homo sapiens	1:Experimental evidence at protein level	V-type proton ATPase subunit C 1
28.7662	29.0423	29.0911	29.206	28.9486	28.8928	29.069	29.1428			0.0416343	0.947694	-0.0130715	-0.119757	sp|P21291|CSRP1_HUMAN	P21291	CSRP1_HUMAN	CSRP1	193	Homo sapiens	1:Experimental evidence at protein level	Cysteine and glycine-rich protein 1
25.4946	25.6956	25.2584	25.5422	25.5631	25.0805	25.5548	25.4522			0.23697	0.725095	-0.0850506	-0.585631	sp|P21359|NF1_HUMAN	P21359	NF1_HUMAN	NF1	2839	Homo sapiens	1:Experimental evidence at protein level	Neurofibromin
26.4282	26.4689	26.5564	26.2974	26.5359	26.3915	26.3724	26.4272			0.0315861	0.959852	-0.00597477	-0.0917909	sp|P21399|ACOHC_HUMAN	P21399	ACOHC_HUMAN	ACO1	889	Homo sapiens	1:Experimental evidence at protein level	Cytoplasmic aconitate hydratase
24.8982	23.7388	24.4194	24.7265	24.8849	24.5842	24.9608	24.7319			0.606914	0.411418	0.344709	1.28178	sp|P21580|TNAP3_HUMAN	P21580	TNAP3_HUMAN	TNFAIP3	790	Homo sapiens	1:Experimental evidence at protein level	Tumor necrosis factor alpha-induced protein 3
25.433	25.3941	25.0351	25.2779	25.4057	25.3964	25.4006	25.5234			0.762373	0.328098	0.146499	1.54697	sp|P21589|5NTD_HUMAN	P21589	5NTD_HUMAN	NT5E	574	Homo sapiens	1:Experimental evidence at protein level	5'-nucleotidase
23.2223	26.5561	26.2422	23.4796	25.3689	23.9281	25.7529	25.6978			0.118307	0.853426	0.311914	0.317614	sp|P21675|TAF1_HUMAN	P21675	TAF1_HUMAN	TAF1	1872	Homo sapiens	1:Experimental evidence at protein level	Transcription initiation factor TFIID subunit 1
27.36	27.3087	27.3588	27.3978	27.2483	26.6103	26.9536	27.0709			1.52901	0.117729	-0.385592	-2.83968	sp|P21730|C5AR1_HUMAN	P21730	C5AR1_HUMAN	C5AR1	350	Homo sapiens	1:Experimental evidence at protein level	C5a anaphylatoxin chemotactic receptor 1
31.2407	31.3951	31.4241	31.2843	31.3262	31.4314	31.3654	31.4148			0.432105	0.540707	0.0483861	0.969498	sp|P21796|VDAC1_HUMAN	P21796	VDAC1_HUMAN	VDAC1	283	Homo sapiens	1:Experimental evidence at protein level	Voltage-dependent anion-selective channel protein 1
26.8856	27.286	27.4177	27.4849	27.4283	27.1682	27.2663	27.4732			0.166651	0.796834	0.065455	0.431298	sp|P21912|SDHB_HUMAN	P21912	SDHB_HUMAN	SDHB	280	Homo sapiens	1:Experimental evidence at protein level	Succinate dehydrogenase [ubiquinone] iron-sulfur subunit, mitochondrial
25.7386	25.8189	25.9087	25.9425	24.5969	25.3844	26.0006	26.1107			0.415333	0.555676	-0.329064	-0.938321	sp|P21953|ODBB_HUMAN	P21953	ODBB_HUMAN	BCKDHB	392	Homo sapiens	1:Experimental evidence at protein level	2-oxoisovalerate dehydrogenase subunit beta, mitochondrial
29.4301	29.4959	29.5036	29.4897	29.6649	29.6879	29.4919	29.723			1.6182	0.103675	0.16211	2.99743	sp|P21964|COMT_HUMAN	P21964	COMT_HUMAN	COMT	271	Homo sapiens	1:Experimental evidence at protein level	Catechol O-methyltransferase
25.905	25.3458	25.5933	25.8007	25.974	25.5783	25.9798	25.878			0.577857	0.429457	0.191315	1.23116	sp|P21980|TGM2_HUMAN	P21980	TGM2_HUMAN	TGM2	687	Homo sapiens	1:Experimental evidence at protein level	Protein-glutamine gamma-glutamyltransferase 2
26.8764	26.9914	26.6227	26.9846	26.9955	26.9604	27.022	26.99			0.684156	0.36494	0.123186	1.41454	sp|P22033|MUTA_HUMAN	P22033	MUTA_HUMAN	MMUT	750	Homo sapiens	1:Experimental evidence at protein level	Methylmalonyl-CoA mutase, mitochondrial
27.6675	27.6376	27.5037	27.7249	27.5264	27.5926	27.7064	27.6347			0.113392	0.859005	-0.0183945	-0.305636	sp|P22059|OSBP1_HUMAN	P22059	OSBP1_HUMAN	OSBP	807	Homo sapiens	1:Experimental evidence at protein level	Oxysterol-binding protein 1
27.9003	28.2447	28.2537	28.3105	28.323	28.3885	28.3185	28.278			0.767622	0.324532	0.149704	1.5558	sp|P22061|PIMT_HUMAN	P22061	PIMT_HUMAN	PCMT1	227	Homo sapiens	1:Experimental evidence at protein level	Protein-L-isoaspartate(D-aspartate) O-methyltransferase
29.183	29.1243	29.1523	28.9727	28.9097	28.7388	28.9635	28.8541			1.94661	0.0656606	-0.241542	-3.60429	sp|P22087|FBRL_HUMAN	P22087	FBRL_HUMAN	FBL	321	Homo sapiens	1:Experimental evidence at protein level	rRNA 2'-O-methyltransferase fibrillarin
28.3955	28.5315	28.4365	28.2307	28.3124	28.3811	28.371	28.6263			0.0941358	0.880715	0.0241585	0.257866	sp|P22090|RS4Y1_HUMAN	P22090	RS4Y1_HUMAN	RPS4Y1	263	Homo sapiens	1:Experimental evidence at protein level	40S ribosomal protein S4, Y isoform 1
28.6626	28.4386	28.4364	28.3831	28.4489	28.4815	28.5484	28.5832			0.201555	0.760116	0.0352836	0.509335	sp|P22102|PUR2_HUMAN	P22102	PUR2_HUMAN	GART	1010	Homo sapiens	1:Experimental evidence at protein level	Trifunctional purine biosynthetic protein adenosine-3
29.2959	29.3984	29.4665	29.3615	29.4467	29.5283	29.3588	29.4943			0.730323	0.344476	0.076457	1.49291	sp|P22234|PUR6_HUMAN	P22234	PUR6_HUMAN	PAICS	425	Homo sapiens	1:Experimental evidence at protein level	Bifunctional phosphoribosylaminoimidazole carboxylase/phosphoribosylaminoimidazole succinocarboxamide synthetase
29.6246	29.9362	29.8344	29.7356	29.9171	30.0252	30.0165	29.9585			1.4792	0.125698	0.196622	2.75267	sp|P22307|SCP2_HUMAN	P22307	SCP2_HUMAN	SCP2	547	Homo sapiens	1:Experimental evidence at protein level	Sterol carrier protein 2
30.8515	30.7666	30.7765	30.824	30.782	30.7859	30.799	30.7702			0.43484	0.538736	-0.0203629	-0.974555	sp|P22314|UBA1_HUMAN	P22314	UBA1_HUMAN	UBA1	1058	Homo sapiens	1:Experimental evidence at protein level	Ubiquitin-like modifier-activating enzyme 1
31.2693	31.5518	31.496	31.3784	31.5406	31.2848	31.5056	31.4576			0.100906	0.873233	0.0232835	0.27482	sp|P22392|NDKB_HUMAN	P22392	NDKB_HUMAN	NME2	152	Homo sapiens	1:Experimental evidence at protein level	Nucleoside diphosphate kinase B
33.3058	33.4378	33.4488	33.4255	33.4936	33.4156	33.4782	33.4488			0.710208	0.352714	0.054595	1.45884	sp|P22626|ROA2_HUMAN	P22626	ROA2_HUMAN	HNRNPA2B1	353	Homo sapiens	1:Experimental evidence at protein level	Heterogeneous nuclear ribonucleoproteins A2/B1
28.1555	28.189	28.1769	28.1049	28.1505	28.0356	28.2104	28.34			0.160567	0.802661	0.0275536	0.417372	sp|P22681|CBL_HUMAN	P22681	CBL_HUMAN	CBL	906	Homo sapiens	1:Experimental evidence at protein level	E3 ubiquitin-protein ligase CBL
28.4842	28.477	28.3391	28.2985	28.5375	28.3256	28.4508	28.4983			0.346067	0.618102	0.053319	0.806468	sp|P22694|KAPCB_HUMAN	P22694	KAPCB_HUMAN	PRKACB	351	Homo sapiens	1:Experimental evidence at protein level	cAMP-dependent protein kinase catalytic subunit beta
29.9877	29.9275	30.0506	29.9074	29.9084	29.8867	29.8948	29.8963			1.15403	0.195384	-0.0717506	-2.19961	sp|P22695|QCR2_HUMAN	P22695	QCR2_HUMAN	UQCRC2	453	Homo sapiens	1:Experimental evidence at protein level	Cytochrome b-c1 complex subunit 2, mitochondrial
25.8222	25.3004	25.6316	25.6885	25.3897	25.2295	25.1275	25.4379			1.26253	0.168241	-0.314516	-2.38178	sp|P22830|HEMH_HUMAN	P22830	HEMH_HUMAN	FECH	423	Homo sapiens	1:Experimental evidence at protein level	Ferrochelatase, mitochondrial
27.2239	27.4244	27.3315	27.3011	27.3182	27.2579	27.5189	27.1976			0.0121933	0.982764	0.00293493	0.0361776	sp|P23141|EST1_HUMAN	P23141	EST1_HUMAN	CES1	567	Homo sapiens	1:Experimental evidence at protein level	Liver carboxylesterase 1
28.6553	28.5306	28.5453	28.6646	28.5947	28.5973	28.6587	28.7802			0.475722	0.505127	0.0587792	1.04941	sp|P23193|TCEA1_HUMAN	P23193	TCEA1_HUMAN	TCEA1	301	Homo sapiens	1:Experimental evidence at protein level	Transcription elongation factor A protein 1
30.5527	30.5217	30.6506	30.4751	30.598	30.7527	30.579	30.6918			0.980885	0.242125	0.105337	1.91144	sp|P23219|PGH1_HUMAN	P23219	PGH1_HUMAN	PTGS1	599	Homo sapiens	1:Experimental evidence at protein level	Prostaglandin G/H synthase 1
30.949	31.0526	31.1222	31.0441	30.9995	30.9493	31.0628	30.957			0.520615	0.474076	-0.0498204	-1.13012	sp|P23246|SFPQ_HUMAN	P23246	SFPQ_HUMAN	SFPQ	707	Homo sapiens	1:Experimental evidence at protein level	Splicing factor, proline- and glutamine-rich
27.8217	27.9542	27.7131	27.705	27.7069	27.6522	27.7911	27.6341			0.736125	0.342649	-0.102401	-1.50271	sp|P23258|TBG1_HUMAN	P23258	TBG1_HUMAN	TUBG1	451	Homo sapiens	1:Experimental evidence at protein level	Tubulin gamma-1 chain
32.5954	32.6124	32.6281	32.5391	32.5071	32.4976	32.5522	32.5119			1.81332	0.0781129	-0.0765514	-3.35258	sp|P23284|PPIB_HUMAN	P23284	PPIB_HUMAN	PPIB	216	Homo sapiens	1:Experimental evidence at protein level	Peptidyl-prolyl cis-trans isomerase B
28.5563	28.6145	28.6342	28.5015	28.5125	28.4636	28.5243	28.5204			1.12703	0.202018	-0.0714269	-2.15451	sp|P23368|MAOM_HUMAN	P23368	MAOM_HUMAN	ME2	584	Homo sapiens	1:Experimental evidence at protein level	NAD-dependent malic enzyme, mitochondrial
29.0032	29.2399	29.2028	28.994	29.0443	29.2965	29.1005	29.2583			0.307859	0.654513	0.0649476	0.731224	sp|P23381|SYWC_HUMAN	P23381	SYWC_HUMAN	WARS1	471	Homo sapiens	1:Experimental evidence at protein level	Tryptophan--tRNA ligase, cytoplasmic
31.8758	31.9153	31.8951	31.8846	31.9946	31.9833	31.874	31.9311			0.935573	0.258639	0.0530515	1.83617	sp|P23396|RS3_HUMAN	P23396	RS3_HUMAN	RPS3	243	Homo sapiens	1:Experimental evidence at protein level	40S ribosomal protein S3
25.2011	25.4252	25.1966	25.4598	25.3106	25.3715	25.1495	25.5847			0.107864	0.864889	0.0334272	0.292061	sp|P23434|GCSH_HUMAN	P23434	GCSH_HUMAN	GCSH	173	Homo sapiens	1:Experimental evidence at protein level	Glycine cleavage system H protein, mitochondrial
23.8094	25.228	24.6406	23.9663	23.4509	24.3149	24.2585	24.3429			0.351672	0.612931	-0.319284	-0.817343	sp|P23443|KS6B1_HUMAN	P23443	KS6B1_HUMAN	RPS6KB1	525	Homo sapiens	1:Experimental evidence at protein level	Ribosomal protein S6 kinase beta-1
27.5603	27.6685	27.2784	27.722	27.4235	27.4164	27.3983	27.2651			0.864235	0.282479	-0.181463	-1.71748	sp|P23469|PTPRE_HUMAN	P23469	PTPRE_HUMAN	PTPRE	700	Homo sapiens	1:Experimental evidence at protein level	Receptor-type tyrosine-protein phosphatase epsilon
24.9854	24.55	24.5902	24.9043	24.4515	24.4846	24.8534	24.596			0.520528	0.473853	-0.161149	-1.12997	sp|P23497|SP100_HUMAN	P23497	SP100_HUMAN	SP100	879	Homo sapiens	1:Experimental evidence at protein level	Nuclear autoantigen Sp-100
30.1602	30.1957	30.124	30.1532	30.1206	30.1327	30.1294	30.1301			1.03883	0.222493	-0.0300651	-2.00769	sp|P23526|SAHH_HUMAN	P23526	SAHH_HUMAN	AHCY	432	Homo sapiens	1:Experimental evidence at protein level	Adenosylhomocysteinase
33.6695	34.3231	34.2657	34.1147	34.2103	34.3247	34.0464	34.046			0.149002	0.817036	0.0635939	0.390613	sp|P23528|COF1_HUMAN	P23528	COF1_HUMAN	CFL1	166	Homo sapiens	1:Experimental evidence at protein level	Cofilin-1
29.0898	28.9309	28.9687	29.0099	28.9846	28.8066	29.0474	28.8934			0.484961	0.498919	-0.0668569	-1.06614	sp|P23588|IF4B_HUMAN	P23588	IF4B_HUMAN	EIF4B	611	Homo sapiens	1:Experimental evidence at protein level	Eukaryotic translation initiation factor 4B
25.6466	23.2152	25.0041	24.7408	24.2317	25.5505	25.3937	24.8594			0.243711	0.717159	0.357124	0.59986	sp|P23634|AT2B4_HUMAN	P23634	AT2B4_HUMAN	ATP2B4	1241	Homo sapiens	1:Experimental evidence at protein level	Plasma membrane calcium-transporting ATPase 4
29.1673	29.1754	29.1836	29.1405	28.9636	29.0214	29.0823	29.0049	+	Lmex_UI	2.87826	0.0159178	-0.148639	-5.64622	sp|P23786|CPT2_HUMAN	P23786	CPT2_HUMAN	CPT2	658	Homo sapiens	1:Experimental evidence at protein level	Carnitine O-palmitoyltransferase 2, mitochondrial
28.0933	28.2766	28.1934	28.304	28.2104	28.3058	28.1206	28.238			0.0102731	0.986103	0.00186253	0.0305454	sp|P23919|KTHY_HUMAN	P23919	KTHY_HUMAN	DTYMK	212	Homo sapiens	1:Experimental evidence at protein level	Thymidylate kinase
26.506	26.4496	26.5582	26.5584	26.3458	26.4727	26.5431	26.5924			0.195646	0.766882	-0.0295253	-0.496335	sp|P23921|RIR1_HUMAN	P23921	RIR1_HUMAN	RRM1	792	Homo sapiens	1:Experimental evidence at protein level	Ribonucleoside-diphosphate reductase large subunit
27.6967	27.4583	27.7284	27.47	27.6298	27.2904	27.5725	27.5647			0.295522	0.665664	-0.0740123	-0.706485	sp|P24390|ERD21_HUMAN	P24390	ERD21_HUMAN	KDELR1	212	Homo sapiens	1:Experimental evidence at protein level	ER lumen protein-retaining receptor 1
30.7792	30.9176	31.0585	31.0012	31.313	31.0998	31.104	31.2779			1.69472	0.0948768	0.259546	3.13496	sp|P24534|EF1B_HUMAN	P24534	EF1B_HUMAN	EEF1B2	225	Homo sapiens	1:Experimental evidence at protein level	Elongation factor 1-beta
28.472	29.283	29.0561	28.9447	29.4583	29.7416	29.1202	29.4868			1.27647	0.165153	0.512761	2.40534	sp|P24539|AT5F1_HUMAN	P24539	AT5F1_HUMAN	ATP5PB	256	Homo sapiens	1:Experimental evidence at protein level	ATP synthase F(0) complex subunit B1, mitochondrial
28.648	28.971	28.9402	28.9943	29.0213	29.3246	29.055	29.1358			1.23047	0.175045	0.245776	2.32777	sp|P24666|PPAC_HUMAN	P24666	PPAC_HUMAN	ACP1	158	Homo sapiens	1:Experimental evidence at protein level	Low molecular weight phosphotyrosine protein phosphatase
26.6797	26.2693	24.5187	26.6344	26.0564	23.8981	26.5379	26.468			0.133584	0.83864	-0.285439	-0.354321	sp|P24723|KPCL_HUMAN	P24723	KPCL_HUMAN	PRKCH	683	Homo sapiens	1:Experimental evidence at protein level	Protein kinase C eta type
29.3526	29.5232	29.5951	29.602	29.449	29.472	29.5486	29.4927			0.173823	0.78883	-0.0276604	-0.447587	sp|P24752|THIL_HUMAN	P24752	THIL_HUMAN	ACAT1	427	Homo sapiens	1:Experimental evidence at protein level	Acetyl-CoA acetyltransferase, mitochondrial
27.1485	27.1242	27.3626	27.1104	27.0929	27.0249	27.1889	27.1011			0.582819	0.425298	-0.0844727	-1.23984	sp|P24928|RPB1_HUMAN	P24928	RPB1_HUMAN	POLR2A	1970	Homo sapiens	1:Experimental evidence at protein level	DNA-directed RNA polymerase II subunit RPB1
24.9749	25.767	25.8684	25.2758	25.832	25.999	25.8994	25.8668			1.03833	0.222652	0.427774	2.00686	sp|P24941|CDK2_HUMAN	P24941	CDK2_HUMAN	CDK2	298	Homo sapiens	1:Experimental evidence at protein level	Cyclin-dependent kinase 2
27.5939	27.6002	27.4894	27.6094	27.3727	27.4565	27.6177	27.3821			0.933859	0.258836	-0.115987	-1.83332	sp|P25098|ARBK1_HUMAN	P25098	ARBK1_HUMAN	GRK2	689	Homo sapiens	1:Experimental evidence at protein level	Beta-adrenergic receptor kinase 1
28.2455	28.2206	28.1058	28.2535	28.3884	28.3582	28.3723	28.3761	+	Lmex_UI	2.52775	0.028823	0.167389	4.81122	sp|P25205|MCM3_HUMAN	P25205	MCM3_HUMAN	MCM3	808	Homo sapiens	1:Experimental evidence at protein level	DNA replication licensing factor MCM3
28.1579	28.5578	28.1027	28.433	28.1253	28.4522	28.1888	28.2104			0.209355	0.751149	-0.0686712	-0.526372	sp|P25325|THTM_HUMAN	P25325	THTM_HUMAN	MPST	297	Homo sapiens	1:Experimental evidence at protein level	3-mercaptopyruvate sulfurtransferase
30.8073	31.198	31.1595	31.1415	31.2977	31.2431	31.2236	31.1909			0.877381	0.278148	0.162201	1.73939	sp|P25398|RS12_HUMAN	P25398	RS12_HUMAN	RPS12	132	Homo sapiens	1:Experimental evidence at protein level	40S ribosomal protein S12
27.729	27.5014	27.2305	27.5507	27.2379	27.2553	27.3481	27.1402			1.21896	0.177313	-0.257549	-2.30842	sp|P25440|BRD2_HUMAN	P25440	BRD2_HUMAN	BRD2	801	Homo sapiens	1:Experimental evidence at protein level	Bromodomain-containing protein 2
26.7279	26.3145	26.2163	26.1451	26.3294	26.3604	26.6718	26.0237			0.00840618	0.988635	-0.00465441	-0.0250464	sp|P25490|TYY1_HUMAN	P25490	TYY1_HUMAN	YY1	414	Homo sapiens	1:Experimental evidence at protein level	Transcriptional repressor protein YY1
28.0322	27.82	27.915	27.9114	27.9137	27.7948	27.8464	27.9839			0.236778	0.724694	-0.034987	-0.585223	sp|P25685|DNJB1_HUMAN	P25685	DNJB1_HUMAN	DNAJB1	340	Homo sapiens	1:Experimental evidence at protein level	DnaJ homolog subfamily B member 1
32.4351	32.4305	32.4656	32.4335	32.4373	32.4299	32.3397	32.4124			0.751274	0.333554	-0.0363522	-1.52827	sp|P25705|ATPA_HUMAN	P25705	ATPA_HUMAN	ATP5F1A	553	Homo sapiens	1:Experimental evidence at protein level	ATP synthase subunit alpha, mitochondrial
30.0955	30.1328	30.234	30.048	30.5351	30.4237	30.5712	30.5914	+	Lmex_UI	3.50658	0.00519403	0.402776	7.40562	sp|P25774|CATS_HUMAN	P25774	CATS_HUMAN	CTSS	331	Homo sapiens	1:Experimental evidence at protein level	Cathepsin S
30.1558	30.3174	30.2327	30.3564	30.3583	30.5081	30.3529	30.3753			1.21151	0.178296	0.13306	2.2959	sp|P25786|PSA1_HUMAN	P25786	PSA1_HUMAN	PSMA1	263	Homo sapiens	1:Experimental evidence at protein level	Proteasome subunit alpha type-1
29.598	29.7821	29.6808	29.6785	29.6758	29.663	29.604	29.6183			0.489862	0.494974	-0.0445747	-1.07499	sp|P25787|PSA2_HUMAN	P25787	PSA2_HUMAN	PSMA2	234	Homo sapiens	1:Experimental evidence at protein level	Proteasome subunit alpha type-2
30.0347	29.9786	30.0053	29.9286	29.973	29.9798	30.0482	30.0311			0.305546	0.656339	0.0212498	0.726604	sp|P25788|PSA3_HUMAN	P25788	PSA3_HUMAN	PSMA3	255	Homo sapiens	1:Experimental evidence at protein level	Proteasome subunit alpha type-3
29.9206	29.8548	30.0264	29.9777	29.9864	29.9519	29.9866	30.018			0.469246	0.508489	0.0408788	1.03764	sp|P25789|PSA4_HUMAN	P25789	PSA4_HUMAN	PSMA4	261	Homo sapiens	1:Experimental evidence at protein level	Proteasome subunit alpha type-4
25.4818	24.6436	25.038	25.6222	25.2131	25.6947	25.8236	25.6681			0.767827	0.324792	0.403503	1.55615	sp|P26006|ITA3_HUMAN	P26006	ITA3_HUMAN	ITGA3	1051	Homo sapiens	1:Experimental evidence at protein level	Integrin alpha-3
28.2414	28.0985	28.2918	28.1944	28.1354	28.1405	28.1362	28.0024			0.994676	0.237915	-0.102904	-1.93434	sp|P26010|ITB7_HUMAN	P26010	ITB7_HUMAN	ITGB7	798	Homo sapiens	1:Experimental evidence at protein level	Integrin beta-7
33.4351	33.6827	33.649	33.6333	33.5998	33.5023	33.5685	33.5187			0.3815	0.582937	-0.0527124	-0.874583	sp|P26038|MOES_HUMAN	P26038	MOES_HUMAN	MSN	577	Homo sapiens	1:Experimental evidence at protein level	Moesin
28.6138	28.5295	28.6351	28.5441	28.6248	28.704	28.6442	28.5932			0.883586	0.277156	0.0609112	1.74972	sp|P26196|DDX6_HUMAN	P26196	DDX6_HUMAN	DDX6	483	Homo sapiens	1:Experimental evidence at protein level	Probable ATP-dependent RNA helicase DDX6
26.3771	26.428	26.5095	26.3849	26.5171	26.2456	26.3005	26.3435			0.508199	0.482406	-0.0731812	-1.10794	sp|P26358|DNMT1_HUMAN	P26358	DNMT1_HUMAN	DNMT1	1616	Homo sapiens	1:Experimental evidence at protein level	DNA (cytosine-5)-methyltransferase 1
29.5603	29.6108	29.5442	29.5123	29.4786	29.6197	29.5232	29.6536			0.09469	0.880216	0.0118523	0.259261	sp|P26368|U2AF2_HUMAN	P26368	U2AF2_HUMAN	U2AF2	475	Homo sapiens	1:Experimental evidence at protein level	Splicing factor U2AF 65 kDa subunit
31.4181	31.5124	31.3581	31.3661	31.2853	31.504	31.41	31.3727			0.135747	0.83574	-0.0206866	-0.359457	sp|P26373|RL13_HUMAN	P26373	RL13_HUMAN	RPL13	211	Homo sapiens	1:Experimental evidence at protein level	60S ribosomal protein L13
28.358	28.3842	28.4228	28.3035	28.3352	28.2667	28.3936	28.3249			0.462857	0.514723	-0.0370412	-1.026	sp|P26440|IVD_HUMAN	P26440	IVD_HUMAN	IVD	426	Homo sapiens	1:Experimental evidence at protein level	Isovaleryl-CoA dehydrogenase, mitochondrial
33.2235	33.9363	33.8787	33.9073	34.5669	34.5873	34.2513	34.6401			2.1585	0.0520133	0.774966	4.02211	sp|P26447|S10A4_HUMAN	P26447	S10A4_HUMAN	S100A4	101	Homo sapiens	1:Experimental evidence at protein level	Protein S100-A4
26.8857	26.7188	26.7833	26.7152	26.7548	26.4861	26.6801	26.7092			0.82742	0.296029	-0.118147	-1.65604	sp|P26572|MGAT1_HUMAN	P26572	MGAT1_HUMAN	MGAT1	445	Homo sapiens	1:Experimental evidence at protein level	Alpha-1,3-mannosyl-glycoprotein 2-beta-N-acetylglucosaminyltransferase
30.1935	30.359	30.3731	30.1526	30.0673	30.1014	30.2357	29.996			1.18053	0.186553	-0.169476	-2.24393	sp|P26583|HMGB2_HUMAN	P26583	HMGB2_HUMAN	HMGB2	209	Homo sapiens	1:Experimental evidence at protein level	High mobility group protein B2
30.6938	30.6291	30.7232	30.5345	30.6451	30.4558	30.5899	30.6984			0.300496	0.660612	-0.047852	-0.716486	sp|P26599|PTBP1_HUMAN	P26599	PTBP1_HUMAN	PTBP1	557	Homo sapiens	1:Experimental evidence at protein level	Polypyrimidine tract-binding protein 1
30.1186	30.0944	30.0856	30.0734	30.0961	30.0489	30.1852	30.0855			0.13571	0.835585	0.0109458	0.359369	sp|P26639|SYTC_HUMAN	P26639	SYTC_HUMAN	TARS1	723	Homo sapiens	1:Experimental evidence at protein level	Threonine--tRNA ligase 1, cytoplasmic
30.1103	30.2124	30.1424	30.4593	30.1969	30.0672	30.1766	30.1434			0.455997	0.521269	-0.0851092	-1.01347	sp|P26640|SYVC_HUMAN	P26640	SYVC_HUMAN	VARS1	1264	Homo sapiens	1:Experimental evidence at protein level	Valine--tRNA ligase
31.5131	31.4411	31.4568	31.4589	31.4556	31.3819	31.4582	31.4906			0.318096	0.645141	-0.0209122	-0.751583	sp|P26641|EF1G_HUMAN	P26641	EF1G_HUMAN	EEF1G	437	Homo sapiens	1:Experimental evidence at protein level	Elongation factor 1-gamma
29.0209	29.1889	29.3828	29.1494	29.4154	29.623	29.2278	29.2665			0.849174	0.287384	0.197653	1.69237	sp|P26885|FKBP2_HUMAN	P26885	FKBP2_HUMAN	FKBP2	142	Homo sapiens	1:Experimental evidence at protein level	Peptidyl-prolyl cis-trans isomerase FKBP2
28.7333	28.6596	28.5023	28.6519	28.6331	28.3974	28.6961	28.5006			0.431401	0.540798	-0.0799947	-0.968194	sp|P27105|STOM_HUMAN	P27105	STOM_HUMAN	STOM	288	Homo sapiens	1:Experimental evidence at protein level	Stomatin
28.4167	29.3722	29.0646	29.3183	29.2595	29.499	29.2229	29.2903			0.564046	0.439733	0.274988	1.20696	sp|P27348|1433T_HUMAN	P27348	1433T_HUMAN	YWHAQ	245	Homo sapiens	1:Experimental evidence at protein level	14-3-3 protein theta
28.6557	28.3003	28.5317	28.2312	28.5409	28.7417	28.2235	28.5359			0.222203	0.736718	0.0807815	0.554143	sp|P27449|VATL_HUMAN	P27449	VATL_HUMAN	ATP6V0C	155	Homo sapiens	1:Experimental evidence at protein level	V-type proton ATPase 16 kDa proteolipid subunit c
30.7999	30.7464	30.8861	30.5904	30.8852	30.7978	30.7185	30.7291			0.139613	0.829333	0.0269389	0.368601	sp|P27635|RL10_HUMAN	P27635	RL10_HUMAN	RPL10	214	Homo sapiens	1:Experimental evidence at protein level	60S ribosomal protein L10
26.9391	27.1595	27.0859	27.0291	26.937	27.1498	27.0948	27.0745			0.0581655	0.928242	0.0106802	0.164618	sp|P27694|RFA1_HUMAN	P27694	RFA1_HUMAN	RPA1	616	Homo sapiens	1:Experimental evidence at protein level	Replication protein A 70 kDa DNA-binding subunit
29.6989	29.9572	29.9834	29.7818	29.8231	29.8548	29.5242	29.5957			0.708443	0.353493	-0.155869	-1.45584	sp|P27695|APEX1_HUMAN	P27695	APEX1_HUMAN	APEX1	318	Homo sapiens	1:Experimental evidence at protein level	DNA-(apurinic or apyrimidinic site) endonuclease
27.4325	27.5605	27.7027	27.3662	28.1536	27.9105	28.2754	27.9415	+	Lmex_UI	2.54248	0.028233	0.554769	4.84451	sp|P27701|CD82_HUMAN	P27701	CD82_HUMAN	CD82	267	Homo sapiens	1:Experimental evidence at protein level	CD82 antigen
27.6004	27.5919	27.7889	27.7384	27.6344	28.0137	27.8563	27.7178			0.616694	0.404715	0.125635	1.29872	sp|P27707|DCK_HUMAN	P27707	DCK_HUMAN	DCK	260	Homo sapiens	1:Experimental evidence at protein level	Deoxycytidine kinase
27.2704	27.1684	27.1771	27.2501	27.2475	27.201	27.3269	27.2698			0.573435	0.433076	0.044817	1.22342	sp|P27708|PYR1_HUMAN	P27708	PYR1_HUMAN	CAD	2225	Homo sapiens	1:Experimental evidence at protein level	CAD protein
32.9035	33.0932	33.2281	33.0236	33.1226	33.2137	33.0747	33.1231			0.431464	0.540976	0.0714264	0.968311	sp|P27797|CALR_HUMAN	P27797	CALR_HUMAN	CALR	417	Homo sapiens	1:Experimental evidence at protein level	Calreticulin
28.3506	28.3834	28.3472	28.2866	27.9778	28.1701	28.1062	28.18	+	Lmex_UI	2.43392	0.0334199	-0.233413	-4.6026	sp|P27816|MAP4_HUMAN	P27816	MAP4_HUMAN	MAP4	1152	Homo sapiens	1:Experimental evidence at protein level	Microtubule-associated protein 4
32.1704	32.231	32.2712	32.1721	32.2712	32.3574	32.2037	32.3151			0.94303	0.254521	0.0756884	1.84856	sp|P27824|CALX_HUMAN	P27824	CALX_HUMAN	CANX	592	Homo sapiens	1:Experimental evidence at protein level	Calnexin
26.893	26.3299	26.1239	26.5973	26.2767	26.2651	26.4772	26.2364			0.438095	0.536178	-0.172183	-0.980568	sp|P27986|P85A_HUMAN	P27986	P85A_HUMAN	PIK3R1	724	Homo sapiens	1:Experimental evidence at protein level	Phosphatidylinositol 3-kinase regulatory subunit alpha
29.8627	29.8069	29.9306	29.8911	29.8845	29.8827	30.0402	29.9344			0.667882	0.37665	0.0626249	1.38676	sp|P28062|PSB8_HUMAN	P28062	PSB8_HUMAN	PSMB8	276	Homo sapiens	1:Experimental evidence at protein level	Proteasome subunit beta type-8
29.0116	28.7851	28.8594	28.7217	28.7166	28.8798	28.8212	28.8195			0.195134	0.766966	-0.0351825	-0.495203	sp|P28065|PSB9_HUMAN	P28065	PSB9_HUMAN	PSMB9	219	Homo sapiens	1:Experimental evidence at protein level	Proteasome subunit beta type-9
30.2168	30.2806	30.334	30.164	30.3959	30.3244	30.3736	30.3892			1.628	0.103018	0.121917	3.01494	sp|P28066|PSA5_HUMAN	P28066	PSA5_HUMAN	PSMA5	241	Homo sapiens	1:Experimental evidence at protein level	Proteasome subunit alpha type-5
29.6253	29.6806	29.6048	29.5094	29.5403	29.53	29.6593	29.5483			0.322761	0.641077	-0.0355463	-0.76081	sp|P28070|PSB4_HUMAN	P28070	PSB4_HUMAN	PSMB4	264	Homo sapiens	1:Experimental evidence at protein level	Proteasome subunit beta type-4
29.7342	30.0503	29.8568	29.679	29.8159	29.4384	29.9305	29.8079			0.247049	0.714985	-0.0819082	-0.606872	sp|P28072|PSB6_HUMAN	P28072	PSB6_HUMAN	PSMB6	239	Homo sapiens	1:Experimental evidence at protein level	Proteasome subunit beta type-6
27.4043	27.2836	27.3423	27.1512	27.3838	27.4739	27.5531	27.3237			0.957395	0.250177	0.138278	1.87242	sp|P28074|PSB5_HUMAN	P28074	PSB5_HUMAN	PSMB5	263	Homo sapiens	1:Experimental evidence at protein level	Proteasome subunit beta type-5
27.7255	27.485	27.4074	27.5233	27.5093	27.4442	27.604	27.6101			0.0287989	0.962437	0.00660563	0.0839344	sp|P28288|ABCD3_HUMAN	P28288	ABCD3_HUMAN	ABCD3	659	Homo sapiens	1:Experimental evidence at protein level	ATP-binding cassette sub-family D member 3
26.3618	26.3629	26.6698	26.3598	26.5495	26.5921	26.2864	26.4405			0.10189	0.873055	0.0285301	0.277268	sp|P28290|ITPI2_HUMAN	P28290	ITPI2_HUMAN	ITPRID2	1259	Homo sapiens	1:Experimental evidence at protein level	Protein ITPRID2
27.4118	27.3615	27.2817	27.3315	27.2003	27.1152	27.1734	27.1385	+	Lmex_UI	2.91167	0.0157447	-0.189785	-5.73078	sp|P28331|NDUS1_HUMAN	P28331	NDUS1_HUMAN	NDUFS1	727	Homo sapiens	1:Experimental evidence at protein level	NADH-ubiquinone oxidoreductase 75 kDa subunit, mitochondrial
23.6124	24.3891	23.5896	23.917	24.3349	24.0458	24.3277	23.8005			0.507614	0.482589	0.250198	1.10689	sp|P28340|DPOD1_HUMAN	P28340	DPOD1_HUMAN	POLD1	1107	Homo sapiens	1:Experimental evidence at protein level	DNA polymerase delta catalytic subunit
28.5806	28.5703	28.5862	28.5531	28.3965	28.3646	28.4481	28.4487	+	Lmex_UI	3.44948	0.0054026	-0.158077	-7.22974	sp|P28482|MK01_HUMAN	P28482	MK01_HUMAN	MAPK1	360	Homo sapiens	1:Experimental evidence at protein level	Mitogen-activated protein kinase 1
24.9163	24.4336	24.3083	25.0477	24.3058	24.2661	23.5398	24.3249			1.13352	0.200581	-0.567367	-2.16535	sp|P28676|GRAN_HUMAN	P28676	GRAN_HUMAN	GCA	217	Homo sapiens	1:Experimental evidence at protein level	Grancalcin
23.5167	24.5558	24.3732	24.6657	24.3868	24.4065	24.3772	24.4621			0.196529	0.766463	0.130291	0.498282	sp|P28702|RXRB_HUMAN	P28702	RXRB_HUMAN	RXRB	533	Homo sapiens	1:Experimental evidence at protein level	Retinoic acid receptor RXR-beta
26.868	26.3888	26.7197	26.6579	26.6359	26.9726	26.5071	26.7531			0.160176	0.802905	0.0585995	0.416474	sp|P28799|GRN_HUMAN	P28799	GRN_HUMAN	GRN	593	Homo sapiens	1:Experimental evidence at protein level	Progranulin
29.6661	29.6945	29.7604	29.6666	29.6345	29.6442	29.7011	29.6146			0.83576	0.293153	-0.0483146	-1.66998	sp|P28838|AMPL_HUMAN	P28838	AMPL_HUMAN	LAP3	519	Homo sapiens	1:Experimental evidence at protein level	Cytosol aminopeptidase
25.9637	23.6786	23.4408	26.0053	25.8637	23.2591	25.5537	25.6375			0.123254	0.847897	0.306443	0.329587	sp|P29083|T2EA_HUMAN	P29083	T2EA_HUMAN	GTF2E1	439	Homo sapiens	1:Experimental evidence at protein level	General transcription factor IIE subunit 1
25.3735	25.3798	24.3423	23.2156	24.7511	25.4665	25.4704	25.1716			0.545442	0.454647	0.637113	1.17418	sp|P29084|T2EB_HUMAN	P29084	T2EB_HUMAN	GTF2E2	291	Homo sapiens	1:Experimental evidence at protein level	Transcription initiation factor IIE subunit beta
29.5528	29.3651	29.4256	29.3794	29.3533	29.3002	29.3788	29.3522			0.942467	0.254622	-0.0845747	-1.84763	sp|P29144|TPP2_HUMAN	P29144	TPP2_HUMAN	TPP2	1249	Homo sapiens	1:Experimental evidence at protein level	Tripeptidyl-peptidase 2
28.8909	28.5985	28.6688	28.8622	28.6823	28.6364	28.6673	28.8188			0.270074	0.691266	-0.0539227	-0.654691	sp|P29218|IMPA1_HUMAN	P29218	IMPA1_HUMAN	IMPA1	277	Homo sapiens	1:Experimental evidence at protein level	Inositol monophosphatase 1
24.3462	24.988	22.6184	28.0339	27.3642	27.6911	27.878	23.1774			0.427987	0.54436	1.53107	0.961866	sp|P29279|CCN2_HUMAN	P29279	CCN2_HUMAN	CCN2	349	Homo sapiens	1:Experimental evidence at protein level	CCN family member 2
30.2217	30.2927	30.367	30.266	30.2572	30.1787	30.276	30.2111			0.729263	0.344381	-0.0560846	-1.49111	sp|P29350|PTN6_HUMAN	P29350	PTN6_HUMAN	PTPN6	595	Homo sapiens	1:Experimental evidence at protein level	Tyrosine-protein phosphatase non-receptor type 6
27.2335	27.3413	27.4956	27.2972	27.0539	27.1323	27.2115	27.2814			1.22231	0.177228	-0.172147	-2.31404	sp|P29353|SHC1_HUMAN	P29353	SHC1_HUMAN	SHC1	583	Homo sapiens	1:Experimental evidence at protein level	SHC-transforming protein 1
25.3872	26.0187	25.2341	25.4207	25.4218	25.2087	25.2171	25.4138			0.500736	0.48602	-0.19981	-1.09456	sp|P29372|3MG_HUMAN	P29372	3MG_HUMAN	MPG	298	Homo sapiens	1:Experimental evidence at protein level	DNA-3-methyladenine glycosylase
31.1553	31.1502	31.2481	31.1782	31.1805	31.2215	31.244	31.2165			0.590237	0.422099	0.0327163	1.25278	sp|P29401|TKT_HUMAN	P29401	TKT_HUMAN	TKT	623	Homo sapiens	1:Experimental evidence at protein level	Transketolase
28.1301	28.0718	27.8973	28.0706	27.9805	27.9528	27.9666	28.0173			0.565195	0.439124	-0.0631251	-1.20897	sp|P29466|CASP1_HUMAN	P29466	CASP1_HUMAN	CASP1	404	Homo sapiens	1:Experimental evidence at protein level	Caspase-1
26.8009	26.9801	26.6669	25.9244	26.9051	27.2917	26.5824	26.5324			0.346733	0.618371	0.234833	0.807762	sp|P29558|RBMS1_HUMAN	P29558	RBMS1_HUMAN	RBMS1	406	Homo sapiens	1:Experimental evidence at protein level	RNA-binding motif, single-stranded-interacting protein 1
26.5684	26.9303	25.8886	26.0767	26.3601	23.7144	26.3782	25.9246			0.525208	0.46952	-0.771691	-1.1383	sp|P29590|PML_HUMAN	P29590	PML_HUMAN	PML	882	Homo sapiens	1:Experimental evidence at protein level	Protein PML
25.0477	24.785	25.178	25.26	25.1161	24.0353	24.9538	24.4561			0.79506	0.312212	-0.427338	-1.60188	sp|P29597|TYK2_HUMAN	P29597	TYK2_HUMAN	TYK2	1187	Homo sapiens	1:Experimental evidence at protein level	Non-receptor tyrosine-protein kinase TYK2
29.8048	30.3778	30.3445	30.4181	30.6117	30.812	30.5502	30.6076			1.40827	0.136667	0.409063	2.62999	sp|P29692|EF1D_HUMAN	P29692	EF1D_HUMAN	EEF1D	281	Homo sapiens	1:Experimental evidence at protein level	Elongation factor 1-delta
25.6014	25.4056	25.6986	25.2489	25.9991	26.2718	26.19	25.7598			2.01212	0.0602353	0.566511	3.73103	sp|P29728|OAS2_HUMAN	P29728	OAS2_HUMAN	OAS2	719	Homo sapiens	1:Experimental evidence at protein level	2'-5'-oligoadenylate synthase 2
24.9654	25.798	24.2351	24.5	24.753	24.9314	25.0616	24.8475			0.0231915	0.969824	0.0237298	0.0679931	sp|P29966|MARCS_HUMAN	P29966	MARCS_HUMAN	MARCKS	332	Homo sapiens	1:Experimental evidence at protein level	Myristoylated alanine-rich C-kinase substrate
26.655	26.6361	26.3447	26.2037	26.5555	26.7608	26.5331	26.6182			0.607962	0.410848	0.157002	1.28359	sp|P30038|AL4A1_HUMAN	P30038	AL4A1_HUMAN	ALDH4A1	563	Homo sapiens	1:Experimental evidence at protein level	Delta-1-pyrroline-5-carboxylate dehydrogenase, mitochondrial
30.7496	31.0204	30.8877	31.0495	31.0853	30.9263	30.9169	31.0265			0.330201	0.633569	0.0619378	0.775465	sp|P30040|ERP29_HUMAN	P30040	ERP29_HUMAN	ERP29	261	Homo sapiens	1:Experimental evidence at protein level	Endoplasmic reticulum resident protein 29
31.783	32.162	32.1199	32.0712	32.3018	32.3534	32.0653	32.2216			0.971145	0.245056	0.201493	1.89526	sp|P30041|PRDX6_HUMAN	P30041	PRDX6_HUMAN	PRDX6	224	Homo sapiens	1:Experimental evidence at protein level	Peroxiredoxin-6
27.823	27.6756	27.8495	27.6971	27.879	27.8034	27.743	27.7929			0.358923	0.605616	0.0432801	0.831356	sp|P30043|BLVRB_HUMAN	P30043	BLVRB_HUMAN	BLVRB	206	Homo sapiens	1:Experimental evidence at protein level	Flavin reductase (NADPH)
29.5187	29.7703	29.6504	29.7144	29.9463	30.0903	29.7636	29.925			1.68299	0.095833	0.267845	3.11374	sp|P30044|PRDX5_HUMAN	P30044	PRDX5_HUMAN	PRDX5	214	Homo sapiens	1:Experimental evidence at protein level	Peroxiredoxin-5, mitochondrial
29.4674	29.6474	29.7207	29.5283	29.6764	29.574	29.5302	29.5026			0.1084	0.864464	-0.0201664	-0.293383	sp|P30046|DOPD_HUMAN	P30046	DOPD_HUMAN	DDT	118	Homo sapiens	1:Experimental evidence at protein level	D-dopachrome decarboxylase
31.4895	31.6309	31.6695	31.5363	31.6464	31.4885	31.5432	31.5394			0.202651	0.759509	-0.0271735	-0.511737	sp|P30048|PRDX3_HUMAN	P30048	PRDX3_HUMAN	PRDX3	256	Homo sapiens	1:Experimental evidence at protein level	Thioredoxin-dependent peroxide reductase, mitochondrial
29.2678	29.9105	29.625	29.8035	29.5293	29.5368	29.5927	29.2888			0.478749	0.50417	-0.16479	-1.0549	sp|P30049|ATPD_HUMAN	P30049	ATPD_HUMAN	ATP5F1D	168	Homo sapiens	1:Experimental evidence at protein level	ATP synthase subunit delta, mitochondrial
31.2684	31.42	31.4027	31.4435	31.5201	31.7416	31.4208	31.5131			1.09551	0.208256	0.165286	2.10198	sp|P30050|RL12_HUMAN	P30050	RL12_HUMAN	RPL12	165	Homo sapiens	1:Experimental evidence at protein level	60S ribosomal protein L12
29.7984	29.9914	30.1196	30.0303	30.1365	30.2044	30.0242	30.1071			0.866777	0.281655	0.13314	1.72172	sp|P30084|ECHM_HUMAN	P30084	ECHM_HUMAN	ECHS1	290	Homo sapiens	1:Experimental evidence at protein level	Enoyl-CoA hydratase, mitochondrial
29.6118	29.9479	29.918	29.8836	30.0193	29.9831	29.8879	29.9948			0.786525	0.315857	0.130948	1.58756	sp|P30085|KCY_HUMAN	P30085	KCY_HUMAN	CMPK1	196	Homo sapiens	1:Experimental evidence at protein level	UMP-CMP kinase
30.0796	30.0764	30.1953	30.0081	29.9899	30.1558	30.0078	30.0327			0.344002	0.619946	-0.0432968	-0.802451	sp|P30086|PEBP1_HUMAN	P30086	PEBP1_HUMAN	PEBP1	187	Homo sapiens	1:Experimental evidence at protein level	Phosphatidylethanolamine-binding protein 1
33.2215	33.3949	33.3583	33.35	33.2747	33.2115	33.335	33.2272			0.717849	0.349383	-0.0690718	-1.47179	sp|P30101|PDIA3_HUMAN	P30101	PDIA3_HUMAN	PDIA3	505	Homo sapiens	1:Experimental evidence at protein level	Protein disulfide-isomerase A3
29.2579	29.6092	29.5879	29.6621	29.7408	29.5948	29.6836	29.6707			0.724054	0.346685	0.14318	1.4823	sp|P30153|2AAA_HUMAN	P30153	2AAA_HUMAN	PPP2R1A	589	Homo sapiens	1:Experimental evidence at protein level	Serine/threonine-protein phosphatase 2A 65 kDa regulatory subunit A alpha isoform
23.3911	24.3636	24.5829	24.7213	24.6235	24.7901	24.811	24.7542			0.783465	0.317494	0.479948	1.58242	sp|P30154|2AAB_HUMAN	P30154	2AAB_HUMAN	PPP2R1B	601	Homo sapiens	1:Experimental evidence at protein level	Serine/threonine-protein phosphatase 2A 65 kDa regulatory subunit A beta isoform
29.525	29.7318	29.7288	29.1088	29.9211	29.5067	29.4732	29.482			0.151165	0.815363	0.0721636	0.395649	sp|P30273|FCERG_HUMAN	P30273	FCERG_HUMAN	FCER1G	86	Homo sapiens	1:Experimental evidence at protein level	High affinity immunoglobulin epsilon receptor subunit gamma
31.6373	31.5504	31.6414	31.2899	31.7266	31.7491	31.7031	31.7283			1.25453	0.169562	0.197039	2.36828	sp|P30405|PPIF_HUMAN	P30405	PPIF_HUMAN	PPIF	207	Homo sapiens	1:Experimental evidence at protein level	Peptidyl-prolyl cis-trans isomerase F, mitochondrial
27.7333	27.747	27.7202	27.5334	27.7162	27.7826	27.7711	27.7467			0.645401	0.387765	0.0706801	1.34822	sp|P30419|NMT1_HUMAN	P30419	NMT1_HUMAN	NMT1	496	Homo sapiens	1:Experimental evidence at protein level	Glycylpeptide N-tetradecanoyltransferase 1
26.4454	26.6204	26.9996	26.8329	27.1323	26.9439	26.6165	26.8784			0.471646	0.507539	0.16819	1.04201	sp|P30519|HMOX2_HUMAN	P30519	HMOX2_HUMAN	HMOX2	316	Homo sapiens	1:Experimental evidence at protein level	Heme oxygenase 2
27.486	27.5777	27.6213	27.597	27.4093	27.2344	27.3514	27.5021			1.6743	0.0966745	-0.196215	-3.09805	sp|P30520|PURA2_HUMAN	P30520	PURA2_HUMAN	ADSS2	456	Homo sapiens	1:Experimental evidence at protein level	Adenylosuccinate synthetase isozyme 2
27.408	27.4873	27.5749	27.555	27.7305	27.4455	27.7423	27.6621			0.894317	0.273779	0.138774	1.76758	sp|P30533|AMRP_HUMAN	P30533	AMRP_HUMAN	LRPAP1	357	Homo sapiens	1:Experimental evidence at protein level	Alpha-2-macroglobulin receptor-associated protein
29.1296	29.1216	29.0484	28.9493	28.9053	28.7141	28.7014	28.6838	+	Lmex_UI	2.46601	0.0317808	-0.311037	-4.67329	sp|P30536|TSPO_HUMAN	P30536	TSPO_HUMAN	TSPO	169	Homo sapiens	1:Experimental evidence at protein level	Translocator protein
27.4711	27.5766	27.4366	27.3649	27.4502	27.6133	27.3606	27.4121			0.0157895	0.978388	-0.00327396	-0.046663	sp|P30566|PUR8_HUMAN	P30566	PUR8_HUMAN	ADSL	484	Homo sapiens	1:Experimental evidence at protein level	Adenylosuccinate lyase
26.5761	26.21	26.12	26.2426	26.2421	26.3227	26.2814	26.347			0.0376161	0.953696	0.0111217	0.108639	sp|P30622|CLIP1_HUMAN	P30622	CLIP1_HUMAN	CLIP1	1438	Homo sapiens	1:Experimental evidence at protein level	CAP-Gly domain-containing linker protein 1
26.7836	27.2059	26.9912	27.0826	27.4795	27.2354	27.4408	27.4401			1.97349	0.0636693	0.383151	3.65605	sp|P30626|SORCN_HUMAN	P30626	SORCN_HUMAN	SRI	198	Homo sapiens	1:Experimental evidence at protein level	Sorcin
29.6589	29.714	29.6663	29.6054	29.4525	29.3959	29.5409	29.5896			1.8426	0.0754473	-0.16638	-3.40719	sp|P30740|ILEU_HUMAN	P30740	ILEU_HUMAN	SERPINB1	379	Homo sapiens	1:Experimental evidence at protein level	Leukocyte elastase inhibitor
25.2086	22.8359	24.1688	24.6244	25.2114	25.1535	23.6661	24.8799			0.360805	0.603198	0.518313	0.834982	sp|P30825|CTR1_HUMAN	P30825	CTR1_HUMAN	SLC7A1	629	Homo sapiens	1:Experimental evidence at protein level	High affinity cationic amino acid transporter 1
28.1407	27.5625	28.0339	27.301	28.1866	23.2035	27.9537	22.8941			0.735493	0.342842	-2.20008	-1.50164	sp|P30837|AL1B1_HUMAN	P30837	AL1B1_HUMAN	ALDH1B1	517	Homo sapiens	1:Experimental evidence at protein level	Aldehyde dehydrogenase X, mitochondrial
26.8898	26.7636	26.7708	26.8475	26.7228	26.7118	26.756	26.7641			1.27013	0.167297	-0.0792317	-2.39462	sp|P30876|RPB2_HUMAN	P30876	RPB2_HUMAN	POLR2B	1174	Homo sapiens	1:Experimental evidence at protein level	DNA-directed RNA polymerase II subunit RPB2
28.2227	28.2811	28.4557	28.2277	28.2599	28.2754	28.3036	28.2485			0.173374	0.789306	-0.0249562	-0.446571	sp|P31040|SDHA_HUMAN	P31040	SDHA_HUMAN	SDHA	664	Homo sapiens	1:Experimental evidence at protein level	Succinate dehydrogenase [ubiquinone] flavoprotein subunit, mitochondrial
31.7556	31.7636	31.8326	31.7641	31.6267	31.4847	31.6152	31.3812	+	Lmex_UI	2.21175	0.0488826	-0.252015	-4.13085	sp|P31146|COR1A_HUMAN	P31146	COR1A_HUMAN	CORO1A	461	Homo sapiens	1:Experimental evidence at protein level	Coronin-1A
28.6781	28.7728	28.7557	28.7109	28.7469	28.8198	28.726	28.9017			0.752187	0.333141	0.0692148	1.52981	sp|P31150|GDIA_HUMAN	P31150	GDIA_HUMAN	GDI1	447	Homo sapiens	1:Experimental evidence at protein level	Rab GDP dissociation inhibitor alpha
29.4171	29.1837	29.2242	29.246	29.2631	29.3477	29.3768	29.4315			0.673927	0.373692	0.0870175	1.39709	sp|P31153|METK2_HUMAN	P31153	METK2_HUMAN	MAT2A	395	Homo sapiens	1:Experimental evidence at protein level	S-adenosylmethionine synthase isoform type-2
25.2862	25.2324	25.0556	25.4793	25.7529	25.7204	25.8932	25.7145	+	Lmex_UI	2.71281	0.0222093	0.506893	5.2406	sp|P31350|RIR2_HUMAN	P31350	RIR2_HUMAN	RRM2	389	Homo sapiens	1:Experimental evidence at protein level	Ribonucleoside-diphosphate reductase subunit M2
25.7637	26.546	26.3951	25.8973	26.3521	25.4476	26.2407	25.7594			0.295972	0.665246	-0.200593	-0.70739	sp|P31483|TIA1_HUMAN	P31483	TIA1_HUMAN	TIA1	386	Homo sapiens	1:Experimental evidence at protein level	Cytotoxic granule associated RNA binding protein TIA1
27.4941	27.5786	27.6647	27.1231	27.555	27.9052	27.6404	27.725			0.862443	0.282656	0.241298	1.7145	sp|P31689|DNJA1_HUMAN	P31689	DNJA1_HUMAN	DNAJA1	397	Homo sapiens	1:Experimental evidence at protein level	DnaJ homolog subfamily A member 1
27.3143	27.1478	27.1783	27.2287	27.1457	27.1292	27.2336	27.2128			0.36003	0.604244	-0.0369463	-0.833489	sp|P31749|AKT1_HUMAN	P31749	AKT1_HUMAN	AKT1	480	Homo sapiens	1:Experimental evidence at protein level	RAC-alpha serine/threonine-protein kinase
25.6405	25.6714	25.6801	25.7956	25.5446	25.3124	25.452	25.513			2.10552	0.0518519	-0.241402	-3.91545	sp|P31751|AKT2_HUMAN	P31751	AKT2_HUMAN	AKT2	481	Homo sapiens	1:Experimental evidence at protein level	RAC-beta serine/threonine-protein kinase
30.1543	30.1374	30.2205	30.1685	30.1736	30.116	30.1585	30.1407			0.477855	0.504542	-0.0229774	-1.05328	sp|P31930|QCR1_HUMAN	P31930	QCR1_HUMAN	UQCRC1	480	Homo sapiens	1:Experimental evidence at protein level	Cytochrome b-c1 complex subunit 1, mitochondrial
27.8178	27.883	27.8735	27.7978	27.6605	27.7021	27.7421	27.7437	+	Lmex_UI	2.41688	0.0337532	-0.130919	-4.56533	sp|P31937|3HIDH_HUMAN	P31937	3HIDH_HUMAN	HIBADH	336	Homo sapiens	1:Experimental evidence at protein level	3-hydroxyisobutyrate dehydrogenase, mitochondrial
29.1919	29.2109	29.0971	29.1797	29.103	29.149	29.1406	29.099			0.834574	0.294004	-0.046999	-1.668	sp|P31939|PUR9_HUMAN	P31939	PUR9_HUMAN	ATIC	592	Homo sapiens	1:Experimental evidence at protein level	Bifunctional purine biosynthesis protein ATIC
29.1718	29.1887	29.1381	29.1515	29.1182	29.1608	29.2138	29.2173			0.231259	0.729373	0.0149803	0.573505	sp|P31942|HNRH3_HUMAN	P31942	HNRH3_HUMAN	HNRNPH3	346	Homo sapiens	1:Experimental evidence at protein level	Heterogeneous nuclear ribonucleoprotein H3
30.7313	30.821	30.8583	30.7348	30.7953	30.9172	30.8277	30.8223			0.625152	0.398825	0.0542736	1.31334	sp|P31943|HNRH1_HUMAN	P31943	HNRH1_HUMAN	HNRNPH1	449	Homo sapiens	1:Experimental evidence at protein level	Heterogeneous nuclear ribonucleoprotein H
30.3572	30.9505	30.9067	31.0857	31.1675	31.0895	31.1071	31.124			0.93788	0.257189	0.296979	1.84001	sp|P31946|1433B_HUMAN	P31946	1433B_HUMAN	YWHAB	246	Homo sapiens	1:Experimental evidence at protein level	14-3-3 protein beta/alpha
30.9468	30.9936	30.9569	30.9941	31.0996	31.0453	31.0492	31.0133			1.96976	0.0639576	0.0790229	3.64885	sp|P31948|STIP1_HUMAN	P31948	STIP1_HUMAN	STIP1	543	Homo sapiens	1:Experimental evidence at protein level	Stress-induced-phosphoprotein 1
29.9038	30.4926	30.4475	29.7892	30.8702	30.5805	30.4188	30.6147			1.19292	0.18283	0.462752	2.2647	sp|P31949|S10AB_HUMAN	P31949	S10AB_HUMAN	S100A11	105	Homo sapiens	1:Experimental evidence at protein level	Protein S100-A11
24.8906	24.9755	24.9079	23.6703	24.2507	24.0057	24.5149	22.9375			0.713006	0.351973	-0.683868	-1.46358	sp|P32019|I5P2_HUMAN	P32019	I5P2_HUMAN	INPP5B	993	Homo sapiens	1:Experimental evidence at protein level	Type II inositol 1,4,5-trisphosphate 5-phosphatase
30.5979	30.6037	30.373	30.6002	30.6653	30.4356	30.5616	30.6017			0.110719	0.862046	0.0223522	0.299087	sp|P32119|PRDX2_HUMAN	P32119	PRDX2_HUMAN	PRDX2	198	Homo sapiens	1:Experimental evidence at protein level	Peroxiredoxin-2
26.4449	26.5144	26.443	26.4906	26.4234	26.3306	26.3808	26.4115			1.72514	0.0886791	-0.0866294	-3.19025	sp|P32121|ARRB2_HUMAN	P32121	ARRB2_HUMAN	ARRB2	409	Homo sapiens	1:Experimental evidence at protein level	Beta-arrestin-2
26.6557	26.4354	26.4072	26.6462	26.3573	26.6774	26.2004	26.2309			0.633423	0.394431	-0.169615	-1.32761	sp|P32189|GLPK_HUMAN	P32189	GLPK_HUMAN	GK	559	Homo sapiens	1:Experimental evidence at protein level	Glycerol kinase
26.5806	26.4233	26.2406	26.5696	26.7242	26.7431	26.7294	26.6646			1.73971	0.086903	0.261847	3.21685	sp|P32321|DCTD_HUMAN	P32321	DCTD_HUMAN	DCTD	178	Homo sapiens	1:Experimental evidence at protein level	Deoxycytidylate deaminase
26.1677	26.0167	25.7169	26.0864	26.2412	26.3934	26.2761	26.3522			1.65207	0.102899	0.318816	3.05804	sp|P32322|P5CR1_HUMAN	P32322	P5CR1_HUMAN	PYCR1	319	Homo sapiens	1:Experimental evidence at protein level	Pyrroline-5-carboxylate reductase 1, mitochondrial
23.9465	24.2959	23.4675	24.2863	23.7537	23.7085	24.332	24.311			0.0363878	0.955607	0.027266	0.105223	sp|P32455|GBP1_HUMAN	P32455	GBP1_HUMAN	GBP1	592	Homo sapiens	1:Experimental evidence at protein level	Guanylate-binding protein 1
25.4199	24.7236	25.4872	24.8705	24.9234	25.2035	25.2753	25.0822			0.00680022	0.990231	-0.0042057	-0.0202979	sp|P32456|GBP2_HUMAN	P32456	GBP2_HUMAN	GBP2	591	Homo sapiens	1:Experimental evidence at protein level	Guanylate-binding protein 2
25.1784	24.8827	24.772	25.1106	22.1192	24.3756	24.6711	24.6209			0.839565	0.291567	-1.03923	-1.67633	sp|P32519|ELF1_HUMAN	P32519	ELF1_HUMAN	ELF1	619	Homo sapiens	1:Experimental evidence at protein level	ETS-related transcription factor Elf-1
31.057	31.2807	31.2217	31.2027	31.2131	31.1847	31.1551	31.2281			0.032368	0.959082	0.00471497	0.0939871	sp|P32969|RL9_HUMAN	P32969	RL9_HUMAN	RPL9P9	192	Homo sapiens	1:Experimental evidence at protein level	60S ribosomal protein L9
27.4051	27.1038	26.9492	27.2891	27.22	27.1408	27.271	27.2625			0.132129	0.839836	0.0368094	0.350858	sp|P33121|ACSL1_HUMAN	P33121	ACSL1_HUMAN	ACSL1	698	Homo sapiens	1:Experimental evidence at protein level	Long-chain-fatty-acid--CoA ligase 1
27.9814	28.1912	28.1298	28.1368	28.2768	28.4046	28.3063	28.4472	+	Lmex_UI	2.20973	0.0488622	0.248917	4.12669	sp|P33176|KINH_HUMAN	P33176	KINH_HUMAN	KIF5B	963	Homo sapiens	1:Experimental evidence at protein level	Kinesin-1 heavy chain
26.9475	27.0052	27.0106	27.1034	26.6107	26.5146	26.6973	26.6903	+	Lmex_UI	3.46059	0.00554667	-0.388465	-7.26367	sp|P33240|CSTF2_HUMAN	P33240	CSTF2_HUMAN	CSTF2	577	Homo sapiens	1:Experimental evidence at protein level	Cleavage stimulation factor subunit 2
27.8695	28.1156	28.235	28.0417	27.734	27.9021	27.8265	27.9658			1.20223	0.18074	-0.208326	-2.28031	sp|P33241|LSP1_HUMAN	P33241	LSP1_HUMAN	LSP1	339	Homo sapiens	1:Experimental evidence at protein level	Lymphocyte-specific protein 1
27.7938	28.0012	27.8975	27.66	28.1857	28.3258	28.101	28.1504			2.16375	0.0511333	0.352616	4.03276	sp|P33316|DUT_HUMAN	P33316	DUT_HUMAN	DUT	252	Homo sapiens	1:Experimental evidence at protein level	Deoxyuridine 5'-triphosphate nucleotidohydrolase, mitochondrial
26.2247	25.886	25.9216	25.8719	26.0871	25.848	26.0913	25.9041			0.0214321	0.97195	0.00657225	0.0629531	sp|P33527|MRP1_HUMAN	P33527	MRP1_HUMAN	ABCC1	1531	Homo sapiens	1:Experimental evidence at protein level	Multidrug resistance-associated protein 1
26.9668	27.1214	27.3735	27.2475	27.2012	27.4786	27.3009	27.0598			0.27703	0.684866	0.0827909	0.668956	sp|P33897|ABCD1_HUMAN	P33897	ABCD1_HUMAN	ABCD1	745	Homo sapiens	1:Experimental evidence at protein level	ATP-binding cassette sub-family D member 1
25.5774	25.36	23.6385	24.2834	25.0977	25.1857	22.8995	24.7492			0.12301	0.848283	-0.231757	-0.328996	sp|P33908|MA1A1_HUMAN	P33908	MA1A1_HUMAN	MAN1A1	653	Homo sapiens	1:Experimental evidence at protein level	Mannosyl-oligosaccharide 1,2-alpha-mannosidase IA
24.6451	25.4888	25.5749	22.2742	24.447	25.1663	24.9845	24.7026			0.161338	0.802742	0.329328	0.419144	sp|P33947|ERD22_HUMAN	P33947	ERD22_HUMAN	KDELR2	212	Homo sapiens	1:Experimental evidence at protein level	ER lumen protein-retaining receptor 2
28.3021	28.2779	28.1836	28.0984	28.3652	28.4597	28.5474	28.4371			2.12519	0.0519621	0.236855	3.95488	sp|P33991|MCM4_HUMAN	P33991	MCM4_HUMAN	MCM4	863	Homo sapiens	1:Experimental evidence at protein level	DNA replication licensing factor MCM4
28.1195	27.9983	27.9737	27.8978	28.182	28.1678	28.2858	28.1863			2.09819	0.0524146	0.208143	3.90081	sp|P33992|MCM5_HUMAN	P33992	MCM5_HUMAN	MCM5	734	Homo sapiens	1:Experimental evidence at protein level	DNA replication licensing factor MCM5
28.1381	28.1049	28.049	27.9965	28.1615	28.0746	28.1407	28.1312			0.741616	0.339419	0.0548902	1.51198	sp|P33993|MCM7_HUMAN	P33993	MCM7_HUMAN	MCM7	719	Homo sapiens	1:Experimental evidence at protein level	DNA replication licensing factor MCM7
25.5228	25.5072	25.0078	25.8002	25.9531	25.3361	25.3289	25.5874			0.160047	0.802956	0.091886	0.416179	sp|P34059|GALNS_HUMAN	P34059	GALNS_HUMAN	GALNS	522	Homo sapiens	1:Experimental evidence at protein level	N-acetylgalactosamine-6-sulfatase
27.733	28.3994	28.432	28.342	28.038	27.8262	28.24	28.0752			0.435823	0.538373	-0.181756	-0.976373	sp|P34741|SDC2_HUMAN	P34741	SDC2_HUMAN	SDC2	201	Homo sapiens	1:Experimental evidence at protein level	Syndecan-2
25.6695	25.8244	25.966	23.7618	25.8858	26.4197	24.978	23.4371			0.0528442	0.934287	-0.12528	-0.150327	sp|P34810|CD68_HUMAN	P34810	CD68_HUMAN	CD68	354	Homo sapiens	1:Experimental evidence at protein level	Macrosialin
24.3841	25.1615	24.6422	25.206	23.6788	24.7136	24.5755	26.8199			0.0496839	0.93777	0.0985003	0.141773	sp|P34820|BMP8B_HUMAN	P34820	BMP8B_HUMAN	BMP8B	402	Homo sapiens	2:Experimental evidence at transcript level	Bone morphogenetic protein 8B
26.2199	26.2721	25.8247	26.0787	25.6849	25.6351	25.8742	25.8342			1.59692	0.106989	-0.341758	-2.95956	sp|P34896|GLYC_HUMAN	P34896	GLYC_HUMAN	SHMT1	483	Homo sapiens	1:Experimental evidence at protein level	Serine hydroxymethyltransferase, cytosolic
30.5614	30.4226	30.4757	30.3837	30.503	30.408	30.4606	30.4727			0.00179558	0.997739	0.000233173	0.00539013	sp|P34897|GLYM_HUMAN	P34897	GLYM_HUMAN	SHMT2	504	Homo sapiens	1:Experimental evidence at protein level	Serine hydroxymethyltransferase, mitochondrial
28.1305	28.292	28.5499	28.4919	27.7994	27.9796	28.0489	28.0385			1.92574	0.0675192	-0.399443	-3.56435	sp|P34910|EVI2B_HUMAN	P34910	EVI2B_HUMAN	EVI2B	448	Homo sapiens	1:Experimental evidence at protein level	Protein EVI2B
30.3787	30.392	30.4067	30.3443	30.4751	30.4605	30.4259	30.4963	+	Lmex_UI	2.25586	0.0477121	0.0840659	4.22214	sp|P34932|HSP74_HUMAN	P34932	HSP74_HUMAN	HSPA4	840	Homo sapiens	1:Experimental evidence at protein level	Heat shock 70 kDa protein 4
26.7344	26.9058	26.8319	26.7369	26.6361	26.5898	26.534	26.6268	+	Lmex_UI	2.31243	0.0416216	-0.205571	-4.34092	sp|P34949|MPI_HUMAN	P34949	MPI_HUMAN	MPI	423	Homo sapiens	1:Experimental evidence at protein level	Mannose-6-phosphate isomerase
32.5522	32.0287	32.1964	31.9909	31.6378	31.654	31.553	31.7307	+	Lmex_UI	2.20453	0.0494035	-0.54814	-4.11602	sp|P35030|TRY3_HUMAN	P35030	TRY3_HUMAN	PRSS3	304	Homo sapiens	1:Experimental evidence at protein level	Trypsin-3
27.0821	27.245	27.451	27.3373	27.5965	27.5125	27.5419	27.5169			1.77186	0.0844967	0.263092	3.27585	sp|P35221|CTNA1_HUMAN	P35221	CTNA1_HUMAN	CTNNA1	906	Homo sapiens	1:Experimental evidence at protein level	Catenin alpha-1
25.8857	25.5287	25.4692	25.9563	25.8829	24.2545	26.0685	23.5937			0.573813	0.432917	-0.760086	-1.22409	sp|P35226|BMI1_HUMAN	P35226	BMI1_HUMAN	BMI1	326	Homo sapiens	1:Experimental evidence at protein level	Polycomb complex protein BMI-1
30.0289	30.3462	30.2657	30.3085	30.355	30.4118	30.2033	30.3336			0.479433	0.503853	0.0886149	1.05614	sp|P35232|PHB1_HUMAN	P35232	PHB1_HUMAN	PHB1	272	Homo sapiens	1:Experimental evidence at protein level	Prohibitin 1
28.0595	28.0998	28.2098	27.958	28.065	28.394	28.2048	28.0974			0.558622	0.444197	0.108516	1.19742	sp|P35236|PTN7_HUMAN	P35236	PTN7_HUMAN	PTPN7	360	Homo sapiens	1:Experimental evidence at protein level	Tyrosine-protein phosphatase non-receptor type 7
28.075	28.3037	28.2614	28.1302	28.2092	28.2903	28.3538	28.2751			0.708825	0.353425	0.0895391	1.45649	sp|P35237|SPB6_HUMAN	P35237	SPB6_HUMAN	SERPINB6	376	Homo sapiens	1:Experimental evidence at protein level	Serpin B6
24.2546	23.6055	24.7033	24.8533	24.2753	23.7427	23.5195	25.2957			0.111478	0.861126	-0.145878	-0.300948	sp|P35240|MERL_HUMAN	P35240	MERL_HUMAN	NF2	595	Homo sapiens	1:Experimental evidence at protein level	Merlin
26.31	26.6613	26.2479	26.85	26.5516	26.6632	26.4714	26.2415			0.075167	0.906101	-0.0353789	-0.209391	sp|P35241|RADI_HUMAN	P35241	RADI_HUMAN	RDX	583	Homo sapiens	1:Experimental evidence at protein level	Radixin
27.0325	27.4429	27.1855	27.2796	27.6689	27.6372	27.3165	27.5977			1.45551	0.129179	0.31999	2.71154	sp|P35244|RFA3_HUMAN	P35244	RFA3_HUMAN	RPA3	121	Homo sapiens	1:Experimental evidence at protein level	Replication protein A 14 kDa subunit
26.4126	26.0198	23.8721	25.9147	25.7292	26.211	26.1523	26.0861			0.364852	0.599604	0.489819	0.842766	sp|P35249|RFC4_HUMAN	P35249	RFC4_HUMAN	RFC4	363	Homo sapiens	1:Experimental evidence at protein level	Replication factor C subunit 4
27.1435	27.1075	26.5927	27.208	27.4969	26.9644	27.3302	27.3033			0.702674	0.354552	0.260748	1.44605	sp|P35250|RFC2_HUMAN	P35250	RFC2_HUMAN	RFC2	354	Homo sapiens	1:Experimental evidence at protein level	Replication factor C subunit 2
23.8665	23.9696	24.6334	24.7945	24.5593	23.4227	23.9098	24.3838			0.29961	0.661037	-0.247096	-0.714707	sp|P35251|RFC1_HUMAN	P35251	RFC1_HUMAN	RFC1	1148	Homo sapiens	1:Experimental evidence at protein level	Replication factor C subunit 1
31.5164	31.4436	31.5094	31.6324	31.4914	31.4829	31.5782	31.5794			0.0558845	0.931011	0.00750685	0.158509	sp|P35268|RL22_HUMAN	P35268	RL22_HUMAN	RPL22	128	Homo sapiens	1:Experimental evidence at protein level	60S ribosomal protein L22
26.6514	26.6766	26.701	26.4556	26.5328	26.4914	26.6231	26.5165			0.601834	0.414327	-0.0802045	-1.27296	sp|P35269|T2FA_HUMAN	P35269	T2FA_HUMAN	GTF2F1	517	Homo sapiens	1:Experimental evidence at protein level	General transcription factor IIF subunit 1
26.1292	26.2866	26.3511	26.4853	26.3473	26.1976	26.226	26.3794			0.109139	0.863923	-0.0254998	-0.295204	sp|P35270|SPRE_HUMAN	P35270	SPRE_HUMAN	SPR	261	Homo sapiens	1:Experimental evidence at protein level	Sepiapterin reductase
24.7257	25.5395	25.114	25.2856	24.5063	22.9105	24.1642	24.7541			1.297	0.16195	-1.08241	-2.44008	sp|P35475|IDUA_HUMAN	P35475	IDUA_HUMAN	IDUA	653	Homo sapiens	1:Experimental evidence at protein level	Alpha-L-iduronidase
26.1754	25.7767	25.6508	25.8161	25.8788	25.7201	25.8395	26.1657			0.117202	0.855056	0.0462756	0.314928	sp|P35520|CBS_HUMAN	P35520	CBS_HUMAN	CBS	551	Homo sapiens	1:Experimental evidence at protein level	Cystathionine beta-synthase
31.2245	31.9756	31.9298	30.8291	30.5329	29.559	30.5952	29.9279			1.92905	0.0666462	-1.33599	-3.57066	sp|P35527|K1C9_HUMAN	P35527	K1C9_HUMAN	KRT9	623	Homo sapiens	1:Experimental evidence at protein level	Keratin, type I cytoskeletal 9
26.1719	26.0117	26.0412	26.1243	26.2482	25.9381	25.8732	25.9838			0.367131	0.597772	-0.0764251	-0.84714	sp|P35573|GDE_HUMAN	P35573	GDE_HUMAN	AGL	1532	Homo sapiens	1:Experimental evidence at protein level	Glycogen debranching enzyme
31.9271	32.0432	32.0613	31.9569	32.0541	32.118	32.0519	32.0832			1.15812	0.194322	0.0796638	2.20644	sp|P35579|MYH9_HUMAN	P35579	MYH9_HUMAN	MYH9	1960	Homo sapiens	1:Experimental evidence at protein level	Myosin-9
29.5358	29.5555	29.4761	29.5093	29.6216	29.584	29.6525	29.6596	+	Lmex_UI	2.40012	0.0351667	0.11024	4.52886	sp|P35606|COPB2_HUMAN	P35606	COPB2_HUMAN	COPB2	906	Homo sapiens	1:Experimental evidence at protein level	Coatomer subunit beta'
23.2846	23.9772	24.684	25.0546	23.5446	25.5275	24.8593	25.4751			0.445277	0.529778	0.601511	0.9938	sp|P35610|SOAT1_HUMAN	P35610	SOAT1_HUMAN	SOAT1	550	Homo sapiens	1:Experimental evidence at protein level	Sterol O-acyltransferase 1
26.1023	26.2146	26.2097	26.2131	26.3555	26.3134	26.4028	26.0704			0.602473	0.414404	0.10062	1.27407	sp|P35611|ADDA_HUMAN	P35611	ADDA_HUMAN	ADD1	737	Homo sapiens	1:Experimental evidence at protein level	Alpha-adducin
30.7475	30.7588	30.8508	30.7772	30.5917	30.9363	30.8324	30.9342			0.186064	0.777348	0.0400438	0.475076	sp|P35613|BASI_HUMAN	P35613	BASI_HUMAN	BSG	385	Homo sapiens	1:Experimental evidence at protein level	Basigin
28.0648	27.7591	28.0237	28.2868	27.9046	27.5021	27.5324	27.6883			1.42071	0.134223	-0.376759	-2.65141	sp|P35625|TIMP3_HUMAN	P35625	TIMP3_HUMAN	TIMP3	211	Homo sapiens	1:Experimental evidence at protein level	Metalloproteinase inhibitor 3
30.9007	31.3454	31.3428	31.193	31.3731	31.2211	31.393	31.2745			0.486663	0.497083	0.119946	1.06921	sp|P35637|FUS_HUMAN	P35637	FUS_HUMAN	FUS	526	Homo sapiens	1:Experimental evidence at protein level	RNA-binding protein FUS
28.0847	27.835	27.951	27.8889	27.7743	27.801	27.8816	27.69			1.2118	0.178491	-0.153211	-2.29638	sp|P35658|NU214_HUMAN	P35658	NU214_HUMAN	NUP214	2090	Homo sapiens	1:Experimental evidence at protein level	Nuclear pore complex protein Nup214
28.7413	28.6996	28.6998	28.7005	28.5286	28.5247	28.6399	28.5026	+	Lmex_UI	2.59305	0.0253878	-0.161343	-4.95995	sp|P35659|DEK_HUMAN	P35659	DEK_HUMAN	DEK	375	Homo sapiens	1:Experimental evidence at protein level	Protein DEK
26.2908	26.1994	26.3139	25.7047	26.4661	26.1056	26.2753	26.3643			0.494575	0.49167	0.175656	1.08348	sp|P35754|GLRX1_HUMAN	P35754	GLRX1_HUMAN	GLRX	106	Homo sapiens	1:Experimental evidence at protein level	Glutaredoxin-1
26.9298	27.0315	27.1839	26.9464	27.0269	26.9926	27.1026	26.9416			0.035986	0.95555	-0.00699854	-0.104104	sp|P35813|PPM1A_HUMAN	P35813	PPM1A_HUMAN	PPM1A	382	Homo sapiens	1:Experimental evidence at protein level	Protein phosphatase 1A
29.6629	29.5212	30.7089	29.3298	28.8357	27.605	29.2764	28.8987			1.28355	0.163646	-1.15175	-2.4173	sp|P35908|K22E_HUMAN	P35908	K22E_HUMAN	KRT2	639	Homo sapiens	1:Experimental evidence at protein level	Keratin, type II cytoskeletal 2 epidermal
28.3495	28.3311	28.2999	28.2063	28.2229	28.1709	28.2188	28.131			1.54803	0.115298	-0.110802	-2.87309	sp|P35914|HMGCL_HUMAN	P35914	HMGCL_HUMAN	HMGCL	325	Homo sapiens	1:Experimental evidence at protein level	Hydroxymethylglutaryl-CoA lyase, mitochondrial
29.1957	29.3355	29.2356	29.2842	29.2836	29.3464	29.3469	29.3081			0.866092	0.281754	0.0584855	1.72058	sp|P35998|PRS7_HUMAN	P35998	PRS7_HUMAN	PSMC2	433	Homo sapiens	1:Experimental evidence at protein level	26S proteasome regulatory subunit 7
29.0727	29.2166	29.2259	29.1173	29.3521	29.3115	29.3096	29.1455			1.06507	0.215964	0.121548	2.05131	sp|P36222|CH3L1_HUMAN	P36222	CH3L1_HUMAN	CHI3L1	383	Homo sapiens	1:Experimental evidence at protein level	Chitinase-3-like protein 1
26.1874	26.2504	26.1192	26.2942	26.2752	26.2424	26.3087	26.2941			0.824909	0.296842	0.0673037	1.65185	sp|P36404|ARL2_HUMAN	P36404	ARL2_HUMAN	ARL2	184	Homo sapiens	1:Experimental evidence at protein level	ADP-ribosylation factor-like protein 2
26.2913	26.5229	26.2383	26.6118	26.3944	26.5502	26.409	26.5166			0.209104	0.750774	0.0514574	0.525825	sp|P36405|ARL3_HUMAN	P36405	ARL3_HUMAN	ARL3	182	Homo sapiens	1:Experimental evidence at protein level	ADP-ribosylation factor-like protein 3
28.0795	27.9109	27.9759	27.8984	27.8913	27.9217	28.019	28.0357			0.00485346	0.993298	0.00079298	0.0145189	sp|P36507|MP2K2_HUMAN	P36507	MP2K2_HUMAN	MAP2K2	400	Homo sapiens	1:Experimental evidence at protein level	Dual specificity mitogen-activated protein kinase kinase 2
30.1021	30.2842	30.2268	30.2699	30.3383	30.2424	30.2987	30.2573			0.651195	0.384996	0.0634007	1.35817	sp|P36542|ATPG_HUMAN	P36542	ATPG_HUMAN	ATP5F1C	298	Homo sapiens	1:Experimental evidence at protein level	ATP synthase subunit gamma, mitochondrial
28.4245	28.9837	28.9363	28.9222	29.1082	29.1464	28.9157	29.0591			0.859916	0.283408	0.240696	1.71028	sp|P36543|VATE1_HUMAN	P36543	VATE1_HUMAN	ATP6V1E1	226	Homo sapiens	1:Experimental evidence at protein level	V-type proton ATPase subunit E 1
26.6664	26.5244	26.3249	26.5039	26.6754	26.5393	26.6577	26.7098			0.899059	0.271833	0.14066	1.77547	sp|P36551|HEM6_HUMAN	P36551	HEM6_HUMAN	CPOX	454	Homo sapiens	1:Experimental evidence at protein level	Oxygen-dependent coproporphyrinogen-III oxidase, mitochondrial
31.4619	31.6941	31.5143	31.5252	31.7787	31.8295	31.8398	31.803	+	Lmex_UI	2.63485	0.0244255	0.263885	5.05671	sp|P36578|RL4_HUMAN	P36578	RL4_HUMAN	RPL4	427	Homo sapiens	1:Experimental evidence at protein level	60S ribosomal protein L4
26.296	26.4108	26.2053	26.1727	26.6903	26.7615	26.5091	26.5668	+	Lmex_UI	2.43446	0.0335652	0.360751	4.60378	sp|P36639|8ODP_HUMAN	P36639	8ODP_HUMAN	NUDT1	156	Homo sapiens	1:Experimental evidence at protein level	Oxidized purine nucleoside triphosphate hydrolase
30.2487	30.2699	30.2462	30.1982	30.1235	30.1413	30.2009	30.2516			0.952801	0.250468	-0.061399	-1.86479	sp|P36776|LONM_HUMAN	P36776	LONM_HUMAN	LONP1	959	Homo sapiens	1:Experimental evidence at protein level	Lon protease homolog, mitochondrial
25.5336	25.5004	25.2772	25.638	25.6728	25.5141	25.7425	25.5854			0.767732	0.324628	0.14138	1.55599	sp|P36871|PGM1_HUMAN	P36871	PGM1_HUMAN	PGM1	562	Homo sapiens	1:Experimental evidence at protein level	Phosphoglucomutase-1
26.8605	27.071	26.9948	26.9444	27.0275	26.9134	26.9328	26.8841			0.207616	0.753195	-0.0282187	-0.522586	sp|P36873|PP1G_HUMAN	P36873	PP1G_HUMAN	PPP1CC	323	Homo sapiens	1:Experimental evidence at protein level	Serine/threonine-protein phosphatase PP1-gamma catalytic subunit
26.9182	26.4781	26.5287	26.3676	26.5085	26.4476	26.6496	26.7219			0.02208	0.971011	0.00877428	0.0648111	sp|P36915|GNL1_HUMAN	P36915	GNL1_HUMAN	GNL1	607	Homo sapiens	1:Experimental evidence at protein level	Guanine nucleotide-binding protein-like 1
29.5502	29.5294	29.5805	29.5525	29.5587	29.6072	29.4686	29.5749			0.00917276	0.987827	-0.000859737	-0.027307	sp|P36957|ODO2_HUMAN	P36957	ODO2_HUMAN	DLST	453	Homo sapiens	1:Experimental evidence at protein level	Dihydrolipoyllysine-residue succinyltransferase component of 2-oxoglutarate dehydrogenase complex, mitochondrial
28.0054	27.7383	27.9075	27.6198	27.9856	28.1052	27.9292	28.1063			1.16	0.193736	0.213829	2.20958	sp|P36969|GPX4_HUMAN	P36969	GPX4_HUMAN	GPX4	197	Homo sapiens	1:Experimental evidence at protein level	Phospholipid hydroperoxide glutathione peroxidase
28.838	29.4105	29.1345	29.4394	29.4275	29.5239	29.401	29.4869			0.898894	0.271522	0.254253	1.77519	sp|P37108|SRP14_HUMAN	P37108	SRP14_HUMAN	SRP14	136	Homo sapiens	1:Experimental evidence at protein level	Signal recognition particle 14 kDa protein
26.8267	27.0108	27.1818	26.9689	26.542	26.7773	26.7	26.8153			1.6414	0.102687	-0.288396	-3.03891	sp|P37198|NUP62_HUMAN	P37198	NUP62_HUMAN	NUP62	522	Homo sapiens	1:Experimental evidence at protein level	Nuclear pore glycoprotein p62
29.6647	29.7451	29.6013	29.5973	29.8581	29.856	29.8072	29.8361	+	Lmex_UI	2.66139	0.0240874	0.187274	5.11881	sp|P37235|HPCL1_HUMAN	P37235	HPCL1_HUMAN	HPCAL1	193	Homo sapiens	1:Experimental evidence at protein level	Hippocalcin-like protein 1
24.6917	24.8695	23.8876	25.2541	24.6611	24.8083	24.3463	24.9088			0.00576427	0.991429	0.00538778	0.0172258	sp|P37268|FDFT_HUMAN	P37268	FDFT_HUMAN	FDFT1	417	Homo sapiens	1:Experimental evidence at protein level	Squalene synthase
32.0283	32.8499	32.6019	32.7509	32.9641	32.8047	32.6008	32.7528			0.516801	0.475552	0.222847	1.12332	sp|P37802|TAGL2_HUMAN	P37802	TAGL2_HUMAN	TAGLN2	199	Homo sapiens	1:Experimental evidence at protein level	Transgelin-2
30.865	31.0723	30.9773	31.0936	31.0941	31.1261	31.0283	31.0371			0.566993	0.437257	0.0693502	1.21213	sp|P37837|TALDO_HUMAN	P37837	TALDO_HUMAN	TALDO1	337	Homo sapiens	1:Experimental evidence at protein level	Transaldolase
29.5649	29.6871	29.6223	29.6919	29.7465	29.6212	29.678	29.5741			0.103171	0.871128	0.013412	0.280453	sp|P38117|ETFB_HUMAN	P38117	ETFB_HUMAN	ETFB	255	Homo sapiens	1:Experimental evidence at protein level	Electron transfer flavoprotein subunit beta
30.5991	30.6228	30.6605	30.689	30.6177	30.4746	30.7085	30.607			0.334723	0.629417	-0.0408897	-0.784334	sp|P38159|RBMX_HUMAN	P38159	RBMX_HUMAN	RBMX	391	Homo sapiens	1:Experimental evidence at protein level	RNA-binding motif protein, X chromosome
25.3359	24.9323	24.8034	25.2336	24.8122	24.6698	24.8988	25.0317			0.749903	0.334333	-0.223142	-1.52596	sp|P38432|COIL_HUMAN	P38432	COIL_HUMAN	COIL	576	Homo sapiens	1:Experimental evidence at protein level	Coilin
27.9806	27.7728	27.7561	27.7398	27.8621	27.7349	27.8412	27.9216			0.154265	0.810267	0.0276361	0.402839	sp|P38571|LICH_HUMAN	P38571	LICH_HUMAN	LIPA	399	Homo sapiens	1:Experimental evidence at protein level	Lysosomal acid lipase/cholesteryl ester hydrolase
29.0688	29.1061	29.091	29.1287	29.1584	29.1541	29.1414	29.1614	+	Lmex_UI	2.2125	0.0488172	0.0551758	4.1324	sp|P38606|VATA_HUMAN	P38606	VATA_HUMAN	ATP6V1A	617	Homo sapiens	1:Experimental evidence at protein level	V-type proton ATPase catalytic subunit A
31.226	31.2726	31.2361	31.0894	31.2018	31.3119	31.2357	31.2555			0.435844	0.538569	0.0452099	0.976412	sp|P38646|GRP75_HUMAN	P38646	GRP75_HUMAN	HSPA9	679	Homo sapiens	1:Experimental evidence at protein level	Stress-70 protein, mitochondrial
29.2943	29.3902	29.3445	29.4244	29.3737	29.4205	29.5317	29.4828			1.02588	0.226312	0.0888128	1.98617	sp|P38919|IF4A3_HUMAN	P38919	IF4A3_HUMAN	EIF4A3	411	Homo sapiens	1:Experimental evidence at protein level	Eukaryotic initiation factor 4A-III
30.9665	31.2539	31.1363	31.419	31.4263	31.6014	31.3827	31.2874			1.02752	0.2262	0.23048	1.98889	sp|P39019|RS19_HUMAN	P39019	RS19_HUMAN	RPS19	145	Homo sapiens	1:Experimental evidence at protein level	40S ribosomal protein S19
31.6878	31.5813	31.5546	31.5353	31.6139	31.4983	31.6075	31.5249			0.262264	0.697703	-0.0286055	-0.638579	sp|P39023|RL3_HUMAN	P39023	RL3_HUMAN	RPL3	403	Homo sapiens	1:Experimental evidence at protein level	60S ribosomal protein L3
30.9891	30.9712	30.9729	30.9524	30.9215	30.9883	30.926	30.9981			0.243734	0.717353	-0.0129108	-0.599907	sp|P39656|OST48_HUMAN	P39656	OST48_HUMAN	DDOST	456	Homo sapiens	1:Experimental evidence at protein level	Dolichyl-diphosphooligosaccharide--protein glycosyltransferase 48 kDa subunit
30.8697	31.1153	31.101	31.1493	31.334	31.2169	31.1634	31.0465			0.736403	0.342548	0.131391	1.50318	sp|P39687|AN32A_HUMAN	P39687	AN32A_HUMAN	ANP32A	249	Homo sapiens	1:Experimental evidence at protein level	Acidic leucine-rich nuclear phosphoprotein 32 family member A
28.3187	28.1552	28.2666	28.0912	28.2891	28.1737	28.1554	28.219			0.00777443	0.98873	0.0013833	0.0231805	sp|P39748|FEN1_HUMAN	P39748	FEN1_HUMAN	FEN1	380	Homo sapiens	1:Experimental evidence at protein level	Flap endonuclease 1
23.7684	24.4244	26.0587	26.5789	26.526	26.6793	25.5381	24.1781			0.241314	0.720121	0.522787	0.59481	sp|P39900|MMP12_HUMAN	P39900	MMP12_HUMAN	MMP12	470	Homo sapiens	1:Experimental evidence at protein level	Macrophage metalloelastase
31.5896	31.867	31.8907	31.6883	31.7155	31.6489	31.6992	31.6253			0.532567	0.464092	-0.0866985	-1.15138	sp|P40121|CAPG_HUMAN	P40121	CAPG_HUMAN	CAPG	348	Homo sapiens	1:Experimental evidence at protein level	Macrophage-capping protein
27.0488	27.1512	26.966	26.9596	27.3533	27.3458	27.2063	27.528	+	Lmex_UI	2.19821	0.0492552	0.326971	4.10305	sp|P40123|CAP2_HUMAN	P40123	CAP2_HUMAN	CAP2	477	Homo sapiens	1:Experimental evidence at protein level	Adenylyl cyclase-associated protein 2
25.5962	25.8782	25.9347	25.6375	25.9763	25.8518	25.6819	26.2655			0.571191	0.433993	0.182214	1.21949	sp|P40222|TXLNA_HUMAN	P40222	TXLNA_HUMAN	TXLNA	546	Homo sapiens	1:Experimental evidence at protein level	Alpha-taxilin
30.8337	30.8494	30.7942	30.8284	30.8914	30.8678	30.8982	30.8889	+	Lmex_UI	2.38804	0.0356911	0.0601559	4.50268	sp|P40227|TCPZ_HUMAN	P40227	TCPZ_HUMAN	CCT6A	531	Homo sapiens	1:Experimental evidence at protein level	T-complex protein 1 subunit zeta
28.2451	28.0961	27.9857	28.1082	27.9619	27.8396	28.1464	27.8983			0.871779	0.280213	-0.14724	-1.73005	sp|P40306|PSB10_HUMAN	P40306	PSB10_HUMAN	PSMB10	273	Homo sapiens	1:Experimental evidence at protein level	Proteasome subunit beta type-10
31.1497	31.3078	31.2022	31.0998	31.3474	31.1603	31.248	31.1614			0.256285	0.704844	0.0393815	0.626169	sp|P40429|RL13A_HUMAN	P40429	RL13A_HUMAN	RPL13A	203	Homo sapiens	1:Experimental evidence at protein level	60S ribosomal protein L13a
28.4849	28.7903	28.5234	27.5447	28.6351	28.6446	28.886	28.6367			0.621025	0.401907	0.36475	1.30621	sp|P40616|ARL1_HUMAN	P40616	ARL1_HUMAN	ARL1	181	Homo sapiens	1:Experimental evidence at protein level	ADP-ribosylation factor-like protein 1
27.3094	27.6939	27.6476	27.5597	27.4733	27.6503	27.5545	27.5675			0.0323284	0.958944	0.00873756	0.0938759	sp|P40763|STAT3_HUMAN	P40763	STAT3_HUMAN	STAT3	770	Homo sapiens	1:Experimental evidence at protein level	Signal transducer and activator of transcription 3
25.6603	25.7648	25.5711	25.6126	25.9424	23.2919	25.4488	25.7362			0.39028	0.576443	-0.547355	-0.89124	sp|P40818|UBP8_HUMAN	P40818	UBP8_HUMAN	USP8	1118	Homo sapiens	1:Experimental evidence at protein level	Ubiquitin carboxyl-terminal hydrolase 8
25.325	26.5297	26.2924	26.3914	26.7799	26.9176	26.2396	26.5586			0.776352	0.319069	0.489314	1.57048	sp|P40855|PEX19_HUMAN	P40855	PEX19_HUMAN	PEX19	299	Homo sapiens	1:Experimental evidence at protein level	Peroxisomal biogenesis factor 19
32.2804	32.2905	32.3004	32.348	32.2361	32.3521	32.379	32.3586			0.31596	0.645952	0.0266056	0.747347	sp|P40925|MDHC_HUMAN	P40925	MDHC_HUMAN	MDH1	334	Homo sapiens	1:Experimental evidence at protein level	Malate dehydrogenase, cytoplasmic
31.8564	31.8382	31.899	31.8239	31.7993	31.775	31.7074	31.7773			1.88467	0.070365	-0.0896406	-3.48632	sp|P40926|MDHM_HUMAN	P40926	MDHM_HUMAN	MDH2	338	Homo sapiens	1:Experimental evidence at protein level	Malate dehydrogenase, mitochondrial
26.5976	26.5077	26.262	26.5037	26.5064	26.6148	26.4898	26.53			0.381833	0.582789	0.0674767	0.875218	sp|P40937|RFC5_HUMAN	P40937	RFC5_HUMAN	RFC5	340	Homo sapiens	1:Experimental evidence at protein level	Replication factor C subunit 5
30.382	30.3399	30.3364	30.3054	30.2873	30.3199	30.2762	30.3208			1.067	0.215826	-0.0398951	-2.05452	sp|P40939|ECHA_HUMAN	P40939	ECHA_HUMAN	HADHA	763	Homo sapiens	1:Experimental evidence at protein level	Trifunctional enzyme subunit alpha, mitochondrial
28.7073	28.6513	28.6776	28.5914	28.7532	28.673	28.7115	28.665			0.65955	0.379296	0.0437694	1.3725	sp|P41091|IF2G_HUMAN	P41091	IF2G_HUMAN	EIF2S3	472	Homo sapiens	1:Experimental evidence at protein level	Eukaryotic translation initiation factor 2 subunit 3
24.6286	24.8402	24.8836	24.6202	24.328	24.1326	24.4725	24.7947			1.0332	0.224453	-0.311211	-1.99833	sp|P41212|ETV6_HUMAN	P41212	ETV6_HUMAN	ETV6	452	Homo sapiens	1:Experimental evidence at protein level	Transcription factor ETV6
26.3354	26.4208	25.9938	26.5129	26.5948	26.3049	26.4391	26.4089			0.419356	0.552707	0.121208	0.945823	sp|P41223|BUD31_HUMAN	P41223	BUD31_HUMAN	BUD31	144	Homo sapiens	1:Experimental evidence at protein level	Protein BUD31 homolog
27.972	27.9373	27.842	27.7964	27.7578	27.8502	27.7932	27.7768			1.05499	0.217377	-0.0924182	-2.03456	sp|P41226|UBA7_HUMAN	P41226	UBA7_HUMAN	UBA7	1012	Homo sapiens	1:Experimental evidence at protein level	Ubiquitin-like modifier-activating enzyme 7
27.4593	27.527	27.5851	27.5708	27.6998	27.7204	27.7531	27.7241	+	Lmex_UI	3.1008	0.0109735	0.18885	6.22732	sp|P41227|NAA10_HUMAN	P41227	NAA10_HUMAN	NAA10	235	Homo sapiens	1:Experimental evidence at protein level	N-alpha-acetyltransferase 10
24.2561	23.0656	24.2809	23.1424	24.591	23.028	24.3227	23.9833			0.251136	0.710206	0.294968	0.615431	sp|P41229|KDM5C_HUMAN	P41229	KDM5C_HUMAN	KDM5C	1560	Homo sapiens	1:Experimental evidence at protein level	Lysine-specific demethylase 5C
25.9778	24.7204	26.5789	25.9992	26.3354	26.0017	25.7622	26.208			0.256485	0.704947	0.257759	0.626587	sp|P41236|IPP2_HUMAN	P41236	IPP2_HUMAN	PPP1R2	205	Homo sapiens	1:Experimental evidence at protein level	Protein phosphatase inhibitor 2
29.2279	28.946	29.0176	29.0416	28.9848	29.0299	28.9825	29.0272			0.368119	0.596837	-0.0521874	-0.849035	sp|P41240|CSK_HUMAN	P41240	CSK_HUMAN	CSK	450	Homo sapiens	1:Experimental evidence at protein level	Tyrosine-protein kinase CSK
29.9268	29.918	29.8688	29.8712	29.9114	29.8377	29.934	29.879			0.07873	0.901785	-0.00565815	-0.218611	sp|P41250|GARS_HUMAN	P41250	GARS_HUMAN	GARS1	739	Homo sapiens	1:Experimental evidence at protein level	Glycine--tRNA ligase
28.8372	28.8081	28.795	28.8199	28.8344	28.8678	28.8895	28.9547			1.42522	0.134607	0.0715485	2.65919	sp|P41252|SYIC_HUMAN	P41252	SYIC_HUMAN	IARS1	1262	Homo sapiens	1:Experimental evidence at protein level	Isoleucine--tRNA ligase, cytoplasmic
27.4922	27.9452	27.9461	27.6749	28.1743	28.4216	27.8162	28.2225			1.24146	0.172339	0.394077	2.34627	sp|P41567|EIF1_HUMAN	P41567	EIF1_HUMAN	EIF1	113	Homo sapiens	1:Experimental evidence at protein level	Eukaryotic translation initiation factor 1
26.4167	26.8603	26.6781	26.5575	26.5248	26.5586	26.7073	26.4686			0.239972	0.72086	-0.0633178	-0.591978	sp|P42025|ACTY_HUMAN	P42025	ACTY_HUMAN	ACTR1B	376	Homo sapiens	1:Experimental evidence at protein level	Beta-centractin
27.8421	28.0081	27.836	28.0792	28.0207	27.9658	27.8253	27.8913			0.0752624	0.906345	-0.0155835	-0.209638	sp|P42126|ECI1_HUMAN	P42126	ECI1_HUMAN	ECI1	302	Homo sapiens	1:Experimental evidence at protein level	Enoyl-CoA delta isomerase 1, mitochondrial
30.5612	30.5368	30.6955	30.5009	30.3553	30.4683	30.4666	30.4753			1.3772	0.14256	-0.132216	-2.57667	sp|P42166|LAP2A_HUMAN	P42166	LAP2A_HUMAN	TMPO	694	Homo sapiens	1:Experimental evidence at protein level	Lamina-associated polypeptide 2, isoform alpha
27.7222	27.8013	27.7719	27.7121	28.0324	28.262	28.0646	28.2026	+	Lmex_UI	3.24053	0.009	0.38853	6.61479	sp|P42224|STAT1_HUMAN	P42224	STAT1_HUMAN	STAT1	750	Homo sapiens	1:Experimental evidence at protein level	Signal transducer and activator of transcription 1-alpha/beta
27.2832	27.1274	27.1169	26.978	27.2047	26.976	26.9652	26.9938			0.494463	0.491663	-0.0914636	-1.08328	sp|P42226|STAT6_HUMAN	P42226	STAT6_HUMAN	STAT6	847	Homo sapiens	1:Experimental evidence at protein level	Signal transducer and activator of transcription 6
26.8191	26.9989	26.8654	26.8707	26.6927	26.7854	26.8481	26.8001			1.10608	0.20601	-0.106912	-2.11958	sp|P42285|MTREX_HUMAN	P42285	MTREX_HUMAN	MTREX	1042	Homo sapiens	1:Experimental evidence at protein level	Exosome RNA helicase MTR4
27.307	27.2069	27.1766	27.2199	27.1118	27.1146	26.9279	27.023			1.8928	0.0701881	-0.183279	-3.50172	sp|P42331|RHG25_HUMAN	P42331	RHG25_HUMAN	ARHGAP25	645	Homo sapiens	1:Experimental evidence at protein level	Rho GTPase-activating protein 25
23.3254	23.4123	23.5511	23.5212	23.2571	23.2684	23.4877	23.498			0.387641	0.578234	-0.0747051	-0.886241	sp|P42336|PK3CA_HUMAN	P42336	PK3CA_HUMAN	PIK3CA	1068	Homo sapiens	1:Experimental evidence at protein level	Phosphatidylinositol 4,5-bisphosphate 3-kinase catalytic subunit alpha isoform
27.0014	26.8507	26.7334	26.9238	26.8994	27.0528	26.9807	27.0045			0.81566	0.301602	0.107012	1.63638	sp|P42345|MTOR_HUMAN	P42345	MTOR_HUMAN	MTOR	2549	Homo sapiens	1:Experimental evidence at protein level	Serine/threonine-protein kinase mTOR
26.7264	26.5531	26.4636	26.5497	26.3672	26.3429	26.2986	26.5828			1.08831	0.210935	-0.175336	-2.08999	sp|P42566|EPS15_HUMAN	P42566	EPS15_HUMAN	EPS15	896	Homo sapiens	1:Experimental evidence at protein level	Epidermal growth factor receptor substrate 15
27.1958	26.9856	26.792	27.1549	26.8773	27.2652	27.2031	27.1298			0.288458	0.672435	0.0867977	0.692213	sp|P42574|CASP3_HUMAN	P42574	CASP3_HUMAN	CASP3	277	Homo sapiens	1:Experimental evidence at protein level	Caspase-3
30.4636	30.4457	30.7193	30.4049	30.6066	30.5617	30.5961	30.5789			0.489797	0.494877	0.0774379	1.07487	sp|P42677|RS27_HUMAN	P42677	RS27_HUMAN	RPS27	84	Homo sapiens	1:Experimental evidence at protein level	40S ribosomal protein S27
25.884	25.469	26.2335	25.8806	25.1466	25.6957	25.394	25.7277			0.917869	0.263432	-0.375803	-1.80675	sp|P42696|RBM34_HUMAN	P42696	RBM34_HUMAN	RBM34	430	Homo sapiens	1:Experimental evidence at protein level	RNA-binding protein 34
28.9607	29.0922	29.0477	29.1524	29.1119	29.0828	29.0422	29.1071			0.208386	0.75174	0.0227504	0.524263	sp|P42704|LPPRC_HUMAN	P42704	LPPRC_HUMAN	LRPPRC	1394	Homo sapiens	1:Experimental evidence at protein level	Leucine-rich PPR motif-containing protein, mitochondrial
27.722	27.779	27.7043	27.6477	27.5561	27.7492	27.6768	27.5411			0.707595	0.353293	-0.0824189	-1.45441	sp|P42765|THIM_HUMAN	P42765	THIM_HUMAN	ACAA2	397	Homo sapiens	1:Experimental evidence at protein level	3-ketoacyl-CoA thiolase, mitochondrial
30.4918	30.4541	30.4323	30.1501	30.1622	30.2156	30.3026	30.046			1.10163	0.207044	-0.200503	-2.11216	sp|P42766|RL35_HUMAN	P42766	RL35_HUMAN	RPL35	123	Homo sapiens	1:Experimental evidence at protein level	60S ribosomal protein L35
25.7455	25.5526	26.0605	26.1784	26.3187	26.0982	26.0558	26.4264			1.04642	0.220377	0.340513	2.02031	sp|P42768|WASP_HUMAN	P42768	WASP_HUMAN	WAS	502	Homo sapiens	1:Experimental evidence at protein level	Actin nucleation-promoting factor WAS
23.7404	24.2461	24.7621	23.3164	23.8436	25.8622	25.7557	26.2539			1.19369	0.182603	1.41261	2.266	sp|P42773|CDN2C_HUMAN	P42773	CDN2C_HUMAN	CDKN2C	168	Homo sapiens	1:Experimental evidence at protein level	Cyclin-dependent kinase 4 inhibitor C
26.1801	26.2805	25.8838	25.8767	26.0097	25.8751	25.9714	25.855			0.538948	0.459073	-0.127486	-1.16269	sp|P42785|PCP_HUMAN	P42785	PCP_HUMAN	PRCP	496	Homo sapiens	1:Experimental evidence at protein level	Lysosomal Pro-X carboxypeptidase
26.2177	25.9855	25.8032	26.239	26.0135	25.7226	25.7126	26.1584			0.478772	0.504328	-0.15959	-1.05494	sp|P42858|HD_HUMAN	P42858	HD_HUMAN	HTT	3142	Homo sapiens	1:Experimental evidence at protein level	Huntingtin
25.5884	25.756	25.412	25.7256	25.1159	25.2656	25.6778	25.2565			1.04527	0.220623	-0.291501	-2.01839	sp|P42898|MTHR_HUMAN	P42898	MTHR_HUMAN	MTHFR	656	Homo sapiens	1:Experimental evidence at protein level	Methylenetetrahydrofolate reductase (NADPH)
26.6632	26.8171	26.5507	26.7482	26.7222	26.127	26.7313	26.6634			0.3717	0.592337	-0.133824	-0.855891	sp|P43007|SATT_HUMAN	P43007	SATT_HUMAN	SLC1A4	532	Homo sapiens	1:Experimental evidence at protein level	Neutral amino acid transporter A
28.5279	28.4387	28.5089	28.4235	28.438	28.5583	28.5085	28.5376			0.434799	0.538597	0.0358067	0.974481	sp|P43034|LIS1_HUMAN	P43034	LIS1_HUMAN	PAFAH1B1	410	Homo sapiens	1:Experimental evidence at protein level	Platelet-activating factor acetylhydrolase IB subunit beta
27.5549	27.3569	27.5401	27.3178	27.2629	23.7524	27.2183	26.0014			0.840401	0.292058	-1.38367	-1.67773	sp|P43155|CACP_HUMAN	P43155	CACP_HUMAN	CRAT	626	Homo sapiens	1:Experimental evidence at protein level	Carnitine O-acetyltransferase
29.3639	29.3446	29.4671	29.5579	29.4351	29.4405	29.5549	29.553			0.473701	0.505725	0.0624909	1.04574	sp|P43243|MATR3_HUMAN	P43243	MATR3_HUMAN	MATR3	847	Homo sapiens	1:Experimental evidence at protein level	Matrin-3
26.5804	26.6425	26.5849	26.36	26.4069	26.4622	26.6559	26.7238			0.0738519	0.906524	0.0202112	0.205974	sp|P43246|MSH2_HUMAN	P43246	MSH2_HUMAN	MSH2	934	Homo sapiens	1:Experimental evidence at protein level	DNA mismatch repair protein Msh2
25.9419	25.0573	24.6436	23.6394	24.4956	24.0278	23.9807	24.4492			0.54421	0.455578	-0.582208	-1.17201	sp|P43251|BTD_HUMAN	P43251	BTD_HUMAN	BTD	543	Homo sapiens	1:Experimental evidence at protein level	Biotinidase
28.1519	28.1025	28.1369	28.0654	28.164	28.0856	28.2123	28.1479			0.548372	0.452022	0.0382824	1.17936	sp|P43304|GPDM_HUMAN	P43304	GPDM_HUMAN	GPD2	727	Homo sapiens	1:Experimental evidence at protein level	Glycerol-3-phosphate dehydrogenase, mitochondrial
30.1414	30.2642	30.1982	30.1586	30.2446	30.2056	30.2475	30.2018			0.529414	0.466364	0.0342474	1.14578	sp|P43307|SSRA_HUMAN	P43307	SSRA_HUMAN	SSR1	286	Homo sapiens	1:Experimental evidence at protein level	Translocon-associated protein subunit alpha
25.4946	25.309	25.5027	25.3671	25.5631	25.7437	25.7031	25.5448			1.72539	0.0887718	0.220331	3.1907	sp|P43378|PTN9_HUMAN	P43378	PTN9_HUMAN	PTPN9	593	Homo sapiens	1:Experimental evidence at protein level	Tyrosine-protein phosphatase non-receptor type 9
27.4176	26.91	27.1298	27.1419	27.084	26.9742	27.0432	27.0668			0.454061	0.523406	-0.107781	-1.00992	sp|P43405|KSYK_HUMAN	P43405	KSYK_HUMAN	SYK	635	Homo sapiens	1:Experimental evidence at protein level	Tyrosine-protein kinase SYK
29.3654	29.6869	29.4446	29.4066	29.7728	29.7578	29.6331	29.6998			1.64402	0.102867	0.240013	3.0436	sp|P43487|RANG_HUMAN	P43487	RANG_HUMAN	RANBP1	201	Homo sapiens	1:Experimental evidence at protein level	Ran-specific GTPase-activating protein
27.645	27.4149	27.444	27.5533	27.5737	27.5203	27.6455	27.5771			0.506629	0.48326	0.0648508	1.10513	sp|P43490|NAMPT_HUMAN	P43490	NAMPT_HUMAN	NAMPT	491	Homo sapiens	1:Experimental evidence at protein level	Nicotinamide phosphoribosyltransferase
28.9332	28.967	28.9044	28.9011	28.971	29.0028	28.9366	29.1033			1.01651	0.229417	0.0769873	1.97059	sp|P43686|PRS6B_HUMAN	P43686	PRS6B_HUMAN	PSMC4	418	Homo sapiens	1:Experimental evidence at protein level	26S proteasome regulatory subunit 6B
27.419	27.4325	27.3306	27.501	27.2912	27.2981	27.228	27.4978			0.646364	0.387413	-0.0920272	-1.34988	sp|P43897|EFTS_HUMAN	P43897	EFTS_HUMAN	TSFM	325	Homo sapiens	1:Experimental evidence at protein level	Elongation factor Ts, mitochondrial
26.6669	25.908	26.4881	26.5615	26.3632	25.8074	26.3873	27.1178			0.0135972	0.98193	0.0128098	0.0402805	sp|P45877|PPIC_HUMAN	P45877	PPIC_HUMAN	PPIC	212	Homo sapiens	1:Experimental evidence at protein level	Peptidyl-prolyl cis-trans isomerase C
31.4475	31.5526	31.5339	31.4799	31.4686	31.6928	31.5736	31.6382			0.833079	0.294555	0.0898037	1.6655	sp|P45880|VDAC2_HUMAN	P45880	VDAC2_HUMAN	VDAC2	294	Homo sapiens	1:Experimental evidence at protein level	Voltage-dependent anion-selective channel protein 2
25.6278	26.1275	26.3729	25.6643	22.836	25.9262	26.3909	26.3597			0.269155	0.691425	-0.569959	-0.652802	sp|P45954|ACDSB_HUMAN	P45954	ACDSB_HUMAN	ACADSB	432	Homo sapiens	1:Experimental evidence at protein level	Short/branched chain specific acyl-CoA dehydrogenase, mitochondrial
28.7781	28.6967	28.7798	28.635	28.7688	28.6849	28.8248	28.6303			0.0294079	0.961845	0.00476456	0.0856549	sp|P45973|CBX5_HUMAN	P45973	CBX5_HUMAN	CBX5	191	Homo sapiens	1:Experimental evidence at protein level	Chromobox protein homolog 5
28.2986	28.6294	28.4855	28.4514	28.3902	28.3171	28.5393	28.4558			0.193114	0.769924	-0.0406055	-0.490739	sp|P45974|UBP5_HUMAN	P45974	UBP5_HUMAN	USP5	858	Homo sapiens	1:Experimental evidence at protein level	Ubiquitin carboxyl-terminal hydrolase 5
25.2914	25.4063	25.5477	25.6208	25.2724	24.473	25.642	23.1748			0.733923	0.34289	-0.82596	-1.49899	sp|P45984|MK09_HUMAN	P45984	MK09_HUMAN	MAPK9	424	Homo sapiens	1:Experimental evidence at protein level	Mitogen-activated protein kinase 9
25.8031	26.1773	25.8902	26.003	25.889	26.3226	23.3649	26.1844			0.318348	0.64491	-0.528212	-0.752081	sp|P45985|MP2K4_HUMAN	P45985	MP2K4_HUMAN	MAP2K4	399	Homo sapiens	1:Experimental evidence at protein level	Dual specificity mitogen-activated protein kinase kinase 4
27.39	27.2482	26.9664	27.1565	27.2866	27.1098	27.3497	27.2695			0.254138	0.706504	0.063642	0.621699	sp|P46013|KI67_HUMAN	P46013	KI67_HUMAN	MKI67	3256	Homo sapiens	1:Experimental evidence at protein level	Proliferation marker protein Ki-67
27.7386	27.7681	27.7861	27.8793	27.8337	27.7675	27.8633	27.807			0.282071	0.679041	0.0248408	0.679241	sp|P46060|RAGP1_HUMAN	P46060	RAGP1_HUMAN	RANGAP1	587	Homo sapiens	1:Experimental evidence at protein level	Ran GTPase-activating protein 1
29.3462	29.1536	29.228	29.2178	29.1437	29.0863	29.1412	29.2367			0.830124	0.295247	-0.0844092	-1.66056	sp|P46063|RECQ1_HUMAN	P46063	RECQ1_HUMAN	RECQL	649	Homo sapiens	1:Experimental evidence at protein level	ATP-dependent DNA helicase Q1
27.2176	26.9893	27.1734	27.2533	27.1439	27.0889	26.9773	27.0801			0.593461	0.419822	-0.0858235	-1.2584	sp|P46087|NOP2_HUMAN	P46087	NOP2_HUMAN	NOP2	812	Homo sapiens	1:Experimental evidence at protein level	Probable 28S rRNA (cytosine(4447)-C(5))-methyltransferase
27.1974	27.2573	27.1884	27.0674	27.1845	27.4275	27.1426	27.3112			0.543705	0.455609	0.0888052	1.17111	sp|P46108|CRK_HUMAN	P46108	CRK_HUMAN	CRK	304	Homo sapiens	1:Experimental evidence at protein level	Adapter molecule crk
28.4955	28.7069	28.5548	28.5034	28.6399	28.6428	28.5756	28.56			0.310066	0.652739	0.0393767	0.735626	sp|P46109|CRKL_HUMAN	P46109	CRKL_HUMAN	CRKL	303	Homo sapiens	1:Experimental evidence at protein level	Crk-like protein
25.2197	24.5204	25.0005	24.8508	24.5996	24.69	24.3492	24.5335			1.13546	0.200494	-0.354813	-2.16858	sp|P46199|IF2M_HUMAN	P46199	IF2M_HUMAN	MTIF2	727	Homo sapiens	1:Experimental evidence at protein level	Translation initiation factor IF-2, mitochondrial
26.8721	27.0317	26.9646	26.7163	27.0906	27.1079	27.0773	27.0152			1.31983	0.156662	0.17656	2.47882	sp|P46379|BAG6_HUMAN	P46379	BAG6_HUMAN	BAG6	1132	Homo sapiens	1:Experimental evidence at protein level	Large proline-rich protein BAG6
28.9762	29.012	28.9979	28.9608	28.9378	28.9557	28.995	28.9594			0.735453	0.342668	-0.0247774	-1.50158	sp|P46459|NSF_HUMAN	P46459	NSF_HUMAN	NSF	744	Homo sapiens	1:Experimental evidence at protein level	Vesicle-fusing ATPase
25.9782	25.9718	25.9059	25.8125	25.7969	25.9222	25.9251	25.9744			0.0833854	0.895005	-0.012455	-0.230576	sp|P46531|NOTC1_HUMAN	P46531	NOTC1_HUMAN	NOTCH1	2555	Homo sapiens	1:Experimental evidence at protein level	Neurogenic locus notch homolog protein 1
25.1645	25.6082	25.8117	25.6142	25.7833	25.712	25.7068	25.7168			0.620202	0.402631	0.180052	1.30479	sp|P46734|MP2K3_HUMAN	P46734	MP2K3_HUMAN	MAP2K3	347	Homo sapiens	1:Experimental evidence at protein level	Dual specificity mitogen-activated protein kinase kinase 3
26.5126	26.1809	26.4291	26.2139	26.6028	26.1467	26.1313	26.3585			0.0627966	0.922279	-0.0242553	-0.176946	sp|P46736|BRCC3_HUMAN	P46736	BRCC3_HUMAN	BRCC3	316	Homo sapiens	1:Experimental evidence at protein level	Lys-63-specific deubiquitinase BRCC36
31.9296	31.8882	31.7788	31.7843	31.8924	31.7298	31.8127	31.8263			0.240913	0.720281	-0.0299239	-0.593965	sp|P46776|RL27A_HUMAN	P46776	RL27A_HUMAN	RPL27A	148	Homo sapiens	1:Experimental evidence at protein level	60S ribosomal protein L27a
30.877	30.8889	30.8884	30.8544	30.8409	30.7559	30.9051	30.8226			0.706761	0.353739	-0.0460939	-1.45299	sp|P46777|RL5_HUMAN	P46777	RL5_HUMAN	RPL5	297	Homo sapiens	1:Experimental evidence at protein level	60S ribosomal protein L5
30.119	29.7959	30.318	29.7459	30.3086	29.9437	30.0427	29.9874			0.187582	0.776789	0.0758862	0.478459	sp|P46778|RL21_HUMAN	P46778	RL21_HUMAN	RPL21	160	Homo sapiens	1:Experimental evidence at protein level	60S ribosomal protein L21
30.3287	30.4282	30.3453	30.265	30.4144	30.2658	30.3449	30.1606			0.296512	0.664665	-0.0453634	-0.708477	sp|P46779|RL28_HUMAN	P46779	RL28_HUMAN	RPL28	137	Homo sapiens	1:Experimental evidence at protein level	60S ribosomal protein L28
31.7924	31.7171	31.5026	31.5839	31.8137	31.7237	31.7421	31.7057			0.67871	0.369488	0.0973454	1.40525	sp|P46781|RS9_HUMAN	P46781	RS9_HUMAN	RPS9	194	Homo sapiens	1:Experimental evidence at protein level	40S ribosomal protein S9
29.4403	29.0465	29.1292	29.6497	28.4193	28.8748	28.2705	28.6748			2.10092	0.0520123	-0.756589	-3.90626	sp|P46782|RS5_HUMAN	P46782	RS5_HUMAN	RPS5	204	Homo sapiens	1:Experimental evidence at protein level	40S ribosomal protein S5
30.6337	31.1432	30.9991	31.2574	31.2817	31.2666	31.0178	31.2165			0.5945	0.419238	0.187321	1.2602	sp|P46783|RS10_HUMAN	P46783	RS10_HUMAN	RPS10	165	Homo sapiens	1:Experimental evidence at protein level	40S ribosomal protein S10
24.4422	25.2477	24.851	25.3709	25.6081	25.521	25.9289	25.9075			1.76151	0.0860907	0.763457	3.25681	sp|P46821|MAP1B_HUMAN	P46821	MAP1B_HUMAN	MAP1B	2468	Homo sapiens	1:Experimental evidence at protein level	Microtubule-associated protein 1B
28.2433	28.3107	27.8257	28.2408	28.2046	28.1013	28.2242	28.2502			0.129864	0.841501	0.0399623	0.345454	sp|P46926|GNPI1_HUMAN	P46926	GNPI1_HUMAN	GNPDA1	289	Homo sapiens	1:Experimental evidence at protein level	Glucosamine-6-phosphate isomerase 1
25.2896	25.5158	25.4911	25.5055	25.6106	25.4435	25.4209	25.5489			0.338996	0.625091	0.0554733	0.792691	sp|P46939|UTRN_HUMAN	P46939	UTRN_HUMAN	UTRN	3433	Homo sapiens	1:Experimental evidence at protein level	Utrophin
31.1707	31.2699	31.2325	31.2824	31.1582	31.195	31.124	31.1852			1.31359	0.157985	-0.0732894	-2.46822	sp|P46940|IQGA1_HUMAN	P46940	IQGA1_HUMAN	IQGAP1	1657	Homo sapiens	1:Experimental evidence at protein level	Ras GTPase-activating-like protein IQGAP1
28.0911	27.7934	27.8366	27.899	27.8224	27.8963	27.7509	27.8782			0.409224	0.561366	-0.0680366	-0.926899	sp|P46976|GLYG_HUMAN	P46976	GLYG_HUMAN	GYG1	350	Homo sapiens	1:Experimental evidence at protein level	Glycogenin-1
30.3653	30.2212	30.2173	30.2726	30.2301	30.1021	30.2501	30.2351			0.634949	0.393471	-0.0647225	-1.33024	sp|P46977|STT3A_HUMAN	P46977	STT3A_HUMAN	STT3A	705	Homo sapiens	1:Experimental evidence at protein level	Dolichyl-diphosphooligosaccharide--protein glycosyltransferase subunit STT3A
29.2502	29.3251	29.484	29.3221	29.2903	29.4842	29.3802	29.3799			0.24603	0.715996	0.0382767	0.604735	sp|P47755|CAZA2_HUMAN	P47755	CAZA2_HUMAN	CAPZA2	286	Homo sapiens	1:Experimental evidence at protein level	F-actin-capping protein subunit alpha-2
31.2093	31.316	31.3321	31.3135	31.2874	31.4376	31.289	31.329			0.423688	0.548191	0.0430484	0.953885	sp|P47756|CAPZB_HUMAN	P47756	CAPZB_HUMAN	CAPZB	272	Homo sapiens	1:Experimental evidence at protein level	F-actin-capping protein subunit beta
25.1025	25.2852	24.5493	24.849	25.2504	24.9135	25.488	25.0803			0.545458	0.454855	0.236574	1.17421	sp|P47895|AL1A3_HUMAN	P47895	AL1A3_HUMAN	ALDH1A3	512	Homo sapiens	1:Experimental evidence at protein level	Aldehyde dehydrogenase family 1 member A3
28.2819	28.1096	28.178	28.1319	28.1915	28.1402	28.1434	28.1338			0.230143	0.730255	-0.0231271	-0.571128	sp|P47897|SYQ_HUMAN	P47897	SYQ_HUMAN	QARS1	775	Homo sapiens	1:Experimental evidence at protein level	Glutamine--tRNA ligase
29.9904	30.139	30.2081	30.0067	30.0704	29.8028	29.8979	29.7541			1.24067	0.172571	-0.204738	-2.34493	sp|P47914|RL29_HUMAN	P47914	RL29_HUMAN	RPL29	159	Homo sapiens	1:Experimental evidence at protein level	60S ribosomal protein L29
26.0726	26.0318	25.7509	26.3153	26.1243	25.5985	26.0542	26.1731			0.116855	0.855295	-0.0551076	-0.314085	sp|P47974|TISD_HUMAN	P47974	TISD_HUMAN	ZFP36L2	494	Homo sapiens	1:Experimental evidence at protein level	mRNA decay activator protein ZFP36L2
29.3066	29.2772	29.2404	29.151	29.1433	29.2095	29.2798	29.2416			0.228464	0.73133	-0.0252366	-0.567547	sp|P47985|UCRI_HUMAN	P47985	UCRI_HUMAN	UQCRFS1	274	Homo sapiens	1:Experimental evidence at protein level	Cytochrome b-c1 complex subunit Rieske, mitochondrial
30.0086	30.503	30.4267	30.5314	30.6232	30.7042	30.3192	30.6715			0.681977	0.367244	0.212077	1.41083	sp|P48047|ATPO_HUMAN	P48047	ATPO_HUMAN	ATP5PO	213	Homo sapiens	1:Experimental evidence at protein level	ATP synthase subunit O, mitochondrial
28.9287	28.6064	28.7216	28.7022	28.5732	28.6043	28.821	28.6655			0.36496	0.59955	-0.0736837	-0.842972	sp|P48059|LIMS1_HUMAN	P48059	LIMS1_HUMAN	LIMS1	325	Homo sapiens	1:Experimental evidence at protein level	LIM and senescent cell antigen-like-containing domain protein 1
23.3026	25.6968	25.138	25.7517	25.3433	23.2126	25.5533	23.8621			0.240666	0.720571	-0.479452	-0.593444	sp|P48060|GLIP1_HUMAN	P48060	GLIP1_HUMAN	GLIPR1	266	Homo sapiens	1:Experimental evidence at protein level	Glioma pathogenesis-related protein 1
28.947	28.8393	28.9132	28.8822	28.849	28.9067	28.864	28.8709			0.381854	0.582928	-0.0227323	-0.875257	sp|P48147|PPCE_HUMAN	P48147	PPCE_HUMAN	PREP	710	Homo sapiens	1:Experimental evidence at protein level	Prolyl endopeptidase
27.265	27.3734	27.3056	27.2245	26.972	27.2094	26.9074	27.2576			1.17388	0.188678	-0.205545	-2.2328	sp|P48163|MAOX_HUMAN	P48163	MAOX_HUMAN	ME1	572	Homo sapiens	1:Experimental evidence at protein level	NADP-dependent malic enzyme
24.6939	24.1966	24.5749	24.5558	24.7875	24.6937	24.729	24.8061			1.18576	0.18452	0.248773	2.25269	sp|P48200|IREB2_HUMAN	P48200	IREB2_HUMAN	IREB2	963	Homo sapiens	1:Experimental evidence at protein level	Iron-responsive element-binding protein 2
27.6724	27.7711	27.8886	27.8681	27.8117	27.8856	27.8836	27.9174			0.65673	0.381721	0.0744929	1.36766	sp|P48426|PI42A_HUMAN	P48426	PI42A_HUMAN	PIP4K2A	406	Homo sapiens	1:Experimental evidence at protein level	Phosphatidylinositol 5-phosphate 4-kinase type-2 alpha
29.6108	29.757	29.688	29.8087	29.7784	29.6921	29.8747	29.7758			0.518639	0.474215	0.0640893	1.1266	sp|P48444|COPD_HUMAN	P48444	COPD_HUMAN	ARCN1	511	Homo sapiens	1:Experimental evidence at protein level	Coatomer subunit delta
25.1106	24.7827	25.6125	25.2906	24.5383	24.5401	24.6708	23.7996			1.66575	0.0998278	-0.811875	-3.08265	sp|P48449|LSS_HUMAN	P48449	LSS_HUMAN	LSS	732	Homo sapiens	1:Experimental evidence at protein level	Lanosterol synthase
27.3721	26.988	27.0207	27.348	27.0588	26.9888	27.0355	26.9627			0.806976	0.305486	-0.17077	-1.62184	sp|P48506|GSH1_HUMAN	P48506	GSH1_HUMAN	GCLC	637	Homo sapiens	1:Experimental evidence at protein level	Glutamate--cysteine ligase catalytic subunit
26.1005	26.4047	26.1798	25.9372	26.5097	26.8879	26.389	26.7827			1.7385	0.0869389	0.486741	3.21464	sp|P48507|GSH0_HUMAN	P48507	GSH0_HUMAN	GCLM	274	Homo sapiens	1:Experimental evidence at protein level	Glutamate--cysteine ligase regulatory subunit
26.6856	26.3944	26.3517	26.0104	26.3611	26.6142	26.4561	26.4293			0.295089	0.666373	0.104626	0.705612	sp|P48509|CD151_HUMAN	P48509	CD151_HUMAN	CD151	253	Homo sapiens	1:Experimental evidence at protein level	CD151 antigen
28.1733	28.371	28.1488	28.3455	28.4823	28.4675	28.3531	28.3115			1.04746	0.220092	0.143975	2.02204	sp|P48556|PSMD8_HUMAN	P48556	PSMD8_HUMAN	PSMD8	350	Homo sapiens	1:Experimental evidence at protein level	26S proteasome non-ATPase regulatory subunit 8
27.2511	26.9586	27.1658	27.0455	27.0797	27.0858	26.9454	26.8568			0.635582	0.393322	-0.113338	-1.33133	sp|P48634|PRC2A_HUMAN	P48634	PRC2A_HUMAN	PRRC2A	2157	Homo sapiens	1:Experimental evidence at protein level	Protein PRRC2A
28.3513	28.5126	28.3594	28.5139	28.379	28.3643	28.4615	28.4233			0.214672	0.744924	-0.0272584	-0.537908	sp|P48637|GSHB_HUMAN	P48637	GSHB_HUMAN	GSS	474	Homo sapiens	1:Experimental evidence at protein level	Glutathione synthetase
30.0972	30.1481	30.1529	30.1464	30.1955	30.2139	30.2161	30.228	+	Lmex_UI	2.72337	0.0216568	0.0772772	5.26585	sp|P48643|TCPE_HUMAN	P48643	TCPE_HUMAN	CCT5	541	Homo sapiens	1:Experimental evidence at protein level	T-complex protein 1 subunit epsilon
27.6107	27.3726	27.5658	27.4991	27.3948	27.4749	27.293	27.4177			0.925825	0.263028	-0.116966	-1.81997	sp|P48651|PTSS1_HUMAN	P48651	PTSS1_HUMAN	PTDSS1	473	Homo sapiens	1:Experimental evidence at protein level	Phosphatidylserine synthase 1
26.7154	26.6873	26.6039	26.5781	26.8247	26.7086	26.7072	26.9134			1.26345	0.168213	0.142337	2.38334	sp|P48681|NEST_HUMAN	P48681	NEST_HUMAN	NES	1621	Homo sapiens	1:Experimental evidence at protein level	Nestin
26.1082	25.8579	25.765	26.2568	26.0312	25.5419	25.734	25.8614			0.639904	0.391336	-0.204853	-1.33877	sp|P48723|HSP13_HUMAN	P48723	HSP13_HUMAN	HSPA13	471	Homo sapiens	1:Experimental evidence at protein level	Heat shock 70 kDa protein 13
25.9998	26.3228	26.1287	25.9315	26.2877	26.3058	26.2416	26.3967			1.2183	0.177119	0.212234	2.3073	sp|P48729|KC1A_HUMAN	P48729	KC1A_HUMAN	CSNK1A1	337	Homo sapiens	1:Experimental evidence at protein level	Casein kinase I isoform alpha
26.3658	25.6014	26.1318	25.703	26.3265	26.2048	26.3163	26.324			0.960871	0.248398	0.342396	1.8782	sp|P48730|KC1D_HUMAN	P48730	KC1D_HUMAN	CSNK1D	415	Homo sapiens	1:Experimental evidence at protein level	Casein kinase I isoform delta
32.0174	31.8049	31.7645	31.9523	31.815	31.6934	31.7998	31.7794			0.864153	0.282395	-0.112882	-1.71735	sp|P48735|IDHP_HUMAN	P48735	IDHP_HUMAN	IDH2	452	Homo sapiens	1:Experimental evidence at protein level	Isocitrate dehydrogenase [NADP], mitochondrial
29.6901	28.0302	30.4923	28.7228	28.6578	25.2353	28.1351	28.3167			0.865761	0.281956	-1.64766	-1.72003	sp|P48736|PK3CG_HUMAN	P48736	PK3CG_HUMAN	PIK3CG	1102	Homo sapiens	1:Experimental evidence at protein level	Phosphatidylinositol 4,5-bisphosphate 3-kinase catalytic subunit gamma isoform
28.922	28.8271	28.839	28.8729	28.878	28.8489	28.773	28.7847			0.638816	0.391645	-0.0441198	-1.3369	sp|P48739|PIPNB_HUMAN	P48739	PIPNB_HUMAN	PITPNB	271	Homo sapiens	1:Experimental evidence at protein level	Phosphatidylinositol transfer protein beta isoform
27.1115	27.064	27.0473	27.21	27.1449	27.1104	27.2455	27.0923			0.343236	0.620449	0.0400977	0.80096	sp|P48960|AGRE5_HUMAN	P48960	AGRE5_HUMAN	ADGRE5	835	Homo sapiens	1:Experimental evidence at protein level	Adhesion G protein-coupled receptor E5
26.5471	26.8467	26.653	27.0549	26.8019	26.9069	27.5296	26.9178			0.628371	0.396161	0.263611	1.3189	sp|P49006|MRP_HUMAN	P49006	MRP_HUMAN	MARCKSL1	195	Homo sapiens	1:Experimental evidence at protein level	MARCKS-related protein
27.7535	27.4581	27.35	27.4931	27.4924	27.3962	27.3697	27.5828			0.216982	0.742131	-0.0534196	-0.542899	sp|P49023|PAXI_HUMAN	P49023	PAXI_HUMAN	PXN	591	Homo sapiens	1:Experimental evidence at protein level	Paxillin
27.2661	27.3066	27.1893	27.421	27.359	27.1822	27.1567	27.3692			0.148718	0.817377	-0.0289764	-0.389952	sp|P49137|MAPK2_HUMAN	P49137	MAPK2_HUMAN	MAPKAPK2	400	Homo sapiens	1:Experimental evidence at protein level	MAP kinase-activated protein kinase 2
29.7576	29.464	29.5484	29.6188	29.5068	29.5358	29.5614	29.54			0.431937	0.540545	-0.0611882	-0.969186	sp|P49189|AL9A1_HUMAN	P49189	AL9A1_HUMAN	ALDH9A1	494	Homo sapiens	1:Experimental evidence at protein level	4-trimethylaminobutyraldehyde dehydrogenase
31.4252	31.2582	31.2836	31.1131	31.285	31.313	31.1962	31.4513			0.196607	0.766545	0.0413508	0.498454	sp|P49207|RL34_HUMAN	P49207	RL34_HUMAN	RPL34	117	Homo sapiens	1:Experimental evidence at protein level	60S ribosomal protein L34
29.4175	29.2647	29.387	29.1825	29.4381	29.6751	29.4944	29.5907			1.6911	0.094988	0.236667	3.12841	sp|P49257|LMAN1_HUMAN	P49257	LMAN1_HUMAN	LMAN1	510	Homo sapiens	1:Experimental evidence at protein level	Protein ERGIC-53
29.3815	29.4914	29.4896	29.4918	29.6213	29.4653	29.7466	29.5498			1.04482	0.220664	0.132199	2.01764	sp|P49321|NASP_HUMAN	P49321	NASP_HUMAN	NASP	788	Homo sapiens	1:Experimental evidence at protein level	Nuclear autoantigenic sperm protein
30.957	30.939	30.9164	30.8512	31.3478	31.3843	31.3377	31.3464	+	Lmex_UI	5.62219	0	0.438147	17.304	sp|P49327|FAS_HUMAN	P49327	FAS_HUMAN	FASN	2511	Homo sapiens	1:Experimental evidence at protein level	Fatty acid synthase
27.052	23.1076	23.1072	23.793	26.4785	26.3225	26.8038	23.3948			0.563633	0.440125	1.48496	1.20623	sp|P49336|CDK8_HUMAN	P49336	CDK8_HUMAN	CDK8	464	Homo sapiens	1:Experimental evidence at protein level	Cyclin-dependent kinase 8
25.4192	25.9861	26.0175	25.9986	25.955	26.013	25.9255	25.9039			0.261741	0.697832	0.0939946	0.637496	sp|P49354|FNTA_HUMAN	P49354	FNTA_HUMAN	FNTA	379	Homo sapiens	1:Experimental evidence at protein level	Protein farnesyltransferase/geranylgeranyltransferase type-1 subunit alpha
22.9384	25.7418	24.1213	24.8017	25.842	24.7111	24.8663	24.9203			0.483627	0.499812	0.684114	1.06373	sp|P49356|FNTB_HUMAN	P49356	FNTB_HUMAN	FNTB	437	Homo sapiens	1:Experimental evidence at protein level	Protein farnesyltransferase subunit beta
30.6984	30.7101	30.6753	30.7855	30.7752	30.7188	30.7825	30.8265			0.911031	0.267724	0.0583982	1.79538	sp|P49368|TCPG_HUMAN	P49368	TCPG_HUMAN	CCT3	545	Homo sapiens	1:Experimental evidence at protein level	T-complex protein 1 subunit gamma
26.3835	26.5221	26.4053	26.6466	26.7471	26.6655	26.6034	26.7157			1.52675	0.117997	0.193547	2.83572	sp|P49406|RM19_HUMAN	P49406	RM19_HUMAN	MRPL19	292	Homo sapiens	1:Experimental evidence at protein level	39S ribosomal protein L19, mitochondrial
28.2911	28.0331	28.028	27.9396	27.9784	27.8715	28.0719	27.985			0.513088	0.478256	-0.0962782	-1.11669	sp|P49407|ARRB1_HUMAN	P49407	ARRB1_HUMAN	ARRB1	418	Homo sapiens	1:Experimental evidence at protein level	Beta-arrestin-1
30.7941	30.7693	30.8287	30.796	30.7471	30.7751	30.7753	30.7709			1.12257	0.202002	-0.029901	-2.14707	sp|P49411|EFTU_HUMAN	P49411	EFTU_HUMAN	TUFM	455	Homo sapiens	1:Experimental evidence at protein level	Elongation factor Tu, mitochondrial
25.7414	25.684	25.7539	25.605	25.8082	25.4543	25.8879	25.6936			0.0522779	0.934096	0.0149279	0.148798	sp|P49427|UB2R1_HUMAN	P49427	UB2R1_HUMAN	CDC34	236	Homo sapiens	1:Experimental evidence at protein level	Ubiquitin-conjugating enzyme E2 R1
25.0107	25.4799	25.1451	25.3174	25.0566	25.1435	25.2854	25.2942			0.140111	0.828496	-0.0433555	-0.369776	sp|P49441|INPP_HUMAN	P49441	INPP_HUMAN	INPP1	399	Homo sapiens	1:Experimental evidence at protein level	Inositol polyphosphate 1-phosphatase
26.489	26.0748	26.4753	26.2831	26.5989	26.8122	26.2704	26.7945			0.921716	0.263813	0.288458	1.81314	sp|P49448|DHE4_HUMAN	P49448	DHE4_HUMAN	GLUD2	558	Homo sapiens	1:Experimental evidence at protein level	Glutamate dehydrogenase 2, mitochondrial
29.1246	29.5338	29.2391	29.4886	29.9674	29.8387	29.5618	29.7146			1.74999	0.086064	0.424066	3.23568	sp|P49458|SRP09_HUMAN	P49458	SRP09_HUMAN	SRP9	86	Homo sapiens	1:Experimental evidence at protein level	Signal recognition particle 9 kDa protein
23.513	23.0581	26.6863	26.4999	26.2176	26.5107	26.7305	26.6452			0.818725	0.299869	1.58669	1.6415	sp|P49459|UBE2A_HUMAN	P49459	UBE2A_HUMAN	UBE2A	152	Homo sapiens	1:Experimental evidence at protein level	Ubiquitin-conjugating enzyme E2 A
27.9731	28.0233	27.9668	27.9655	27.8658	28.0488	27.9694	28.1643			0.180667	0.782628	0.029892	0.463003	sp|P49585|PCY1A_HUMAN	P49585	PCY1A_HUMAN	PCYT1A	367	Homo sapiens	1:Experimental evidence at protein level	Choline-phosphate cytidylyltransferase A
28.6399	28.7148	28.7926	28.6883	28.767	28.9481	28.7737	28.7905			1.07604	0.214374	0.110924	2.06957	sp|P49588|SYAC_HUMAN	P49588	SYAC_HUMAN	AARS1	968	Homo sapiens	1:Experimental evidence at protein level	Alanine--tRNA ligase, cytoplasmic
27.7244	27.6425	27.8158	27.5797	27.7811	27.8172	27.7569	27.8115			0.976448	0.24313	0.101062	1.90407	sp|P49589|SYCC_HUMAN	P49589	SYCC_HUMAN	CARS1	748	Homo sapiens	1:Experimental evidence at protein level	Cysteine--tRNA ligase, cytoplasmic
27.0173	26.9708	26.8648	26.9676	26.5224	26.9427	26.6019	27.3241			0.233055	0.728398	-0.107327	-0.577325	sp|P49590|SYHM_HUMAN	P49590	SYHM_HUMAN	HARS2	506	Homo sapiens	1:Experimental evidence at protein level	Histidine--tRNA ligase, mitochondrial
28.8396	28.7659	28.6803	28.8741	28.7657	28.7085	28.7655	28.7879			0.300202	0.660817	-0.0330749	-0.715896	sp|P49591|SYSC_HUMAN	P49591	SYSC_HUMAN	SARS1	514	Homo sapiens	1:Experimental evidence at protein level	Serine--tRNA ligase, cytoplasmic
26.7834	27.0089	26.8617	26.795	26.8461	26.9459	26.8323	26.7271			0.13446	0.837599	-0.0244088	-0.356403	sp|P49593|PPM1F_HUMAN	P49593	PPM1F_HUMAN	PPM1F	454	Homo sapiens	1:Experimental evidence at protein level	Protein phosphatase 1F
25.1575	26.2013	26.0006	25.107	25.1731	25.5899	25.1276	25.3796			0.443248	0.531472	-0.299041	-0.990067	sp|P49662|CASP4_HUMAN	P49662	CASP4_HUMAN	CASP4	377	Homo sapiens	1:Experimental evidence at protein level	Caspase-4
25.7813	25.5382	25.8841	25.6368	25.502	25.5	25.6778	25.5796			0.832459	0.294797	-0.145236	-1.66446	sp|P49711|CTCF_HUMAN	P49711	CTCF_HUMAN	CTCF	727	Homo sapiens	1:Experimental evidence at protein level	Transcriptional repressor CTCF
30.2071	30.1985	30.3017	30.005	30.3137	30.089	30.0048	30.179			0.130259	0.841242	-0.0314469	-0.346397	sp|P49720|PSB3_HUMAN	P49720	PSB3_HUMAN	PSMB3	205	Homo sapiens	1:Experimental evidence at protein level	Proteasome subunit beta type-3
28.8147	29.4043	29.2198	29.2933	29.4644	29.2597	29.108	29.3258			0.301148	0.660393	0.10643	0.717794	sp|P49721|PSB2_HUMAN	P49721	PSB2_HUMAN	PSMB2	201	Homo sapiens	1:Experimental evidence at protein level	Proteasome subunit beta type-2
28.354	28.0508	27.8875	28.1142	28.1796	28.3117	28.1527	28.111			0.353989	0.610531	0.0871196	0.821828	sp|P49736|MCM2_HUMAN	P49736	MCM2_HUMAN	MCM2	904	Homo sapiens	1:Experimental evidence at protein level	DNA replication licensing factor MCM2
29.6191	29.5634	29.601	29.4875	29.4173	29.4164	29.4107	29.4323	+	Lmex_UI	2.62517	0.0246105	-0.148567	-5.03419	sp|P49748|ACADV_HUMAN	P49748	ACADV_HUMAN	ACADVL	655	Homo sapiens	1:Experimental evidence at protein level	Very long-chain specific acyl-CoA dehydrogenase, mitochondrial
26.031	26.3176	26.1752	25.9039	26.0813	25.9539	26.1657	25.914			0.309065	0.653871	-0.0781956	-0.733631	sp|P49750|YLPM1_HUMAN	P49750	YLPM1_HUMAN	YLPM1	2146	Homo sapiens	1:Experimental evidence at protein level	YLP motif-containing protein 1
24.9957	25.9571	25.8209	24.7834	25.4284	25.6817	25.2387	25.7692			0.171525	0.792014	0.140246	0.442384	sp|P49753|ACOT2_HUMAN	P49753	ACOT2_HUMAN	ACOT2	483	Homo sapiens	1:Experimental evidence at protein level	Acyl-coenzyme A thioesterase 2, mitochondrial
29.8717	29.8163	29.8484	29.8518	30.006	29.8623	29.9433	29.8564			0.953684	0.250364	0.069941	1.86626	sp|P49755|TMEDA_HUMAN	P49755	TMEDA_HUMAN	TMED10	219	Homo sapiens	1:Experimental evidence at protein level	Transmembrane emp24 domain-containing protein 10
27.7128	27.8163	27.8765	27.8057	27.6931	27.6844	27.8077	27.7166			0.887608	0.276753	-0.0773945	-1.75641	sp|P49756|RBM25_HUMAN	P49756	RBM25_HUMAN	RBM25	843	Homo sapiens	1:Experimental evidence at protein level	RNA-binding protein 25
27.2813	26.9917	27.1786	27.0706	26.9621	26.8846	27.077	26.9972			1.04092	0.222542	-0.150324	-2.01116	sp|P49757|NUMB_HUMAN	P49757	NUMB_HUMAN	NUMB	651	Homo sapiens	1:Experimental evidence at protein level	Protein numb homolog
23.476	23.7167	23.5753	23.5603	24.3697	24.3032	22.2815	24.3012			0.175549	0.786548	0.23183	0.451487	sp|P49768|PSN1_HUMAN	P49768	PSN1_HUMAN	PSEN1	467	Homo sapiens	1:Experimental evidence at protein level	Presenilin-1
26.8221	26.8663	26.3776	26.7356	27.041	26.8131	26.6771	26.9155			0.556147	0.446316	0.16127	1.19306	sp|P49770|EI2BB_HUMAN	P49770	EI2BB_HUMAN	EIF2B2	351	Homo sapiens	1:Experimental evidence at protein level	Translation initiation factor eIF-2B subunit beta
29.8703	30.201	30.081	29.6626	30.2703	30.2597	30.2041	30.0584			0.976808	0.243332	0.244411	1.90466	sp|P49773|HINT1_HUMAN	P49773	HINT1_HUMAN	HINT1	126	Homo sapiens	1:Experimental evidence at protein level	Adenosine 5'-monophosphoramidase HINT1
26.7234	26.455	26.6754	26.43	26.5913	26.1282	26.6561	26.5047			0.30275	0.658707	-0.100859	-0.721007	sp|P49790|NU153_HUMAN	P49790	NU153_HUMAN	NUP153	1475	Homo sapiens	1:Experimental evidence at protein level	Nuclear pore complex protein Nup153
28.0422	27.8057	27.8449	27.8036	27.9281	27.8151	27.8962	27.7611			0.132276	0.840038	-0.0240116	-0.351209	sp|P49792|RBP2_HUMAN	P49792	RBP2_HUMAN	RANBP2	3224	Homo sapiens	1:Experimental evidence at protein level	E3 SUMO-protein ligase RanBP2
25.1587	23.6909	24.596	24.0848	24.0589	23.897	23.9136	23.9375			0.643659	0.38916	-0.430872	-1.34523	sp|P49815|TSC2_HUMAN	P49815	TSC2_HUMAN	TSC2	1807	Homo sapiens	1:Experimental evidence at protein level	Tuberin
27.7981	27.5864	27.5492	27.7213	27.5355	27.6141	27.5294	27.6627			0.548786	0.45171	-0.0783401	-1.18009	sp|P49821|NDUV1_HUMAN	P49821	NDUV1_HUMAN	NDUFV1	464	Homo sapiens	1:Experimental evidence at protein level	NADH dehydrogenase [ubiquinone] flavoprotein 1, mitochondrial
26.0983	25.7102	25.8	25.8058	25.6682	25.8129	25.5598	25.6504			0.92515	0.263238	-0.180747	-1.81885	sp|P49840|GSK3A_HUMAN	P49840	GSK3A_HUMAN	GSK3A	483	Homo sapiens	1:Experimental evidence at protein level	Glycogen synthase kinase-3 alpha
26.7856	26.8951	26.8599	26.6305	26.785	26.6296	26.6975	26.4262			0.818976	0.299836	-0.158218	-1.64192	sp|P49841|GSK3B_HUMAN	P49841	GSK3B_HUMAN	GSK3B	420	Homo sapiens	1:Experimental evidence at protein level	Glycogen synthase kinase-3 beta
26.5834	26.0084	26.0689	26.4163	26.1688	26.3574	26.1678	25.973			0.265822	0.694621	-0.10254	-0.645933	sp|P49902|5NTC_HUMAN	P49902	5NTC_HUMAN	NT5C2	561	Homo sapiens	1:Experimental evidence at protein level	Cytosolic purine 5'-nucleotidase
27.3794	27.1978	27.2382	27.2495	27.3473	27.0893	27.3209	27.2221			0.112267	0.860742	-0.0213346	-0.302884	sp|P49903|SPS1_HUMAN	P49903	SPS1_HUMAN	SEPHS1	392	Homo sapiens	1:Experimental evidence at protein level	Selenide, water dikinase 1
28.285	28.1393	28.2592	28.1987	28.2541	28.2086	28.2611	28.2436			0.25107	0.710132	0.0212765	0.615294	sp|P49915|GUAA_HUMAN	P49915	GUAA_HUMAN	GMPS	693	Homo sapiens	1:Experimental evidence at protein level	GMP synthase [glutamine-hydrolyzing]
23.2268	24.3531	24.1426	24.6073	23.8837	23.0465	23.9972	23.9207			0.442941	0.531768	-0.370442	-0.989501	sp|P49916|DNLI3_HUMAN	P49916	DNLI3_HUMAN	LIG3	1009	Homo sapiens	1:Experimental evidence at protein level	DNA ligase 3
27.0417	26.8086	26.8559	26.7835	26.6946	26.6377	26.7833	26.729			1.30141	0.160879	-0.161273	-2.44755	sp|P49959|MRE11_HUMAN	P49959	MRE11_HUMAN	MRE11	708	Homo sapiens	1:Experimental evidence at protein level	Double-strand break repair protein MRE11
28.3634	28.3242	28.1692	28.4729	28.3218	27.9673	28.1534	28.0265			1.11867	0.20304	-0.21518	-2.14057	sp|P50135|HNMT_HUMAN	P50135	HNMT_HUMAN	HNMT	292	Homo sapiens	1:Experimental evidence at protein level	Histamine N-methyltransferase
29.212	29.1096	29.0652	29.0622	29.0016	28.8513	28.9339	28.8455			2.14944	0.0522895	-0.204182	-4.00375	sp|P50148|GNAQ_HUMAN	P50148	GNAQ_HUMAN	GNAQ	359	Homo sapiens	1:Experimental evidence at protein level	Guanine nucleotide-binding protein G(q) subunit alpha
28.4294	28.5028	28.4405	28.4222	28.3354	28.4368	28.3838	28.3208			1.32086	0.156418	-0.0795465	-2.48057	sp|P50213|IDH3A_HUMAN	P50213	IDH3A_HUMAN	IDH3A	366	Homo sapiens	1:Experimental evidence at protein level	Isocitrate dehydrogenase [NAD] subunit alpha, mitochondrial
28.466	28.4945	28.5584	28.5901	28.5207	28.6821	28.4581	28.5731			0.227104	0.733586	0.0312448	0.564641	sp|P50225|ST1A1_HUMAN	P50225	ST1A1_HUMAN	SULT1A1	295	Homo sapiens	1:Experimental evidence at protein level	Sulfotransferase 1A1
31.0069	31.0857	31.3216	30.9447	31.2015	31.0838	31.0553	31.0785			0.0598398	0.925653	0.0150123	0.169087	sp|P50281|MMP14_HUMAN	P50281	MMP14_HUMAN	MMP14	582	Homo sapiens	1:Experimental evidence at protein level	Matrix metalloproteinase-14
25.414	26.1491	25.8577	25.8652	25.7274	25.7694	25.7332	25.8468			0.127156	0.843641	-0.052299	-0.33897	sp|P50336|PPOX_HUMAN	P50336	PPOX_HUMAN	PPOX	477	Homo sapiens	1:Experimental evidence at protein level	Protoporphyrinogen oxidase
31.7091	31.6546	31.7319	31.6367	31.6456	31.7108	31.6288	31.7352			0.0302064	0.962017	-0.00298405	-0.0879075	sp|P50395|GDIB_HUMAN	P50395	GDIB_HUMAN	GDI2	445	Homo sapiens	1:Experimental evidence at protein level	Rab GDP dissociation inhibitor beta
26.693	26.4759	26.4765	26.5744	26.3517	26.4732	26.3607	26.3531			1.54434	0.115907	-0.170285	-2.86662	sp|P50416|CPT1A_HUMAN	P50416	CPT1A_HUMAN	CPT1A	773	Homo sapiens	1:Experimental evidence at protein level	Carnitine O-palmitoyltransferase 1, liver isoform
27.2808	27.2666	27.3853	27.409	27.1251	27.159	26.9221	27.1183			2.11215	0.0516636	-0.25429	-3.92873	sp|P50452|SPB8_HUMAN	P50452	SPB8_HUMAN	SERPINB8	374	Homo sapiens	1:Experimental evidence at protein level	Serpin B8
30.6281	30.8485	30.7721	30.6858	30.8302	30.8137	30.7747	30.8548			0.826334	0.296155	0.0847354	1.65423	sp|P50454|SERPH_HUMAN	P50454	SERPH_HUMAN	SERPINH1	418	Homo sapiens	1:Experimental evidence at protein level	Serpin H1
31.1349	30.9572	30.9323	30.9363	31.1307	31.3105	31.1674	31.2223			1.88735	0.0704743	0.217557	3.49139	sp|P50502|F10A1_HUMAN	P50502	F10A1_HUMAN	ST13	369	Homo sapiens	1:Experimental evidence at protein level	Hsc70-interacting protein
25.5843	26.0313	25.9203	25.866	24.8067	25.9567	26.0258	25.9291			0.223598	0.735614	-0.17093	-0.557135	sp|P50542|PEX5_HUMAN	P50542	PEX5_HUMAN	PEX5	639	Homo sapiens	1:Experimental evidence at protein level	Peroxisomal targeting signal 1 receptor
30.3744	30.4799	30.5395	30.5102	30.5507	30.4884	30.5313	30.6201			0.784068	0.317037	0.0716562	1.58344	sp|P50552|VASP_HUMAN	P50552	VASP_HUMAN	VASP	380	Homo sapiens	1:Experimental evidence at protein level	Vasodilator-stimulated phosphoprotein
29.0812	28.9669	28.9709	29.0435	29.053	29.0671	29.1442	29.1232			1.20341	0.180451	0.0812559	2.28229	sp|P50570|DYN2_HUMAN	P50570	DYN2_HUMAN	DNM2	870	Homo sapiens	1:Experimental evidence at protein level	Dynamin-2
26.4459	26.3322	26.2341	26.2773	26.0641	25.8767	26.0628	26.0742	+	Lmex_UI	2.42502	0.0333562	-0.302927	-4.58311	sp|P50579|MAP2_HUMAN	P50579	MAP2_HUMAN	METAP2	478	Homo sapiens	1:Experimental evidence at protein level	Methionine aminopeptidase 2
27.0623	27.7133	27.4938	27.4918	27.8033	27.9648	27.5041	27.794			1.00886	0.232264	0.326247	1.9579	sp|P50583|AP4A_HUMAN	P50583	AP4A_HUMAN	NUDT2	147	Homo sapiens	1:Experimental evidence at protein level	Bis(5'-nucleosyl)-tetraphosphatase [asymmetrical]
27.2025	27.1245	27.0513	27.4391	26.7908	26.4605	27.2631	27.1178			0.733769	0.343048	-0.296279	-1.49873	sp|P50748|KNTC1_HUMAN	P50748	KNTC1_HUMAN	KNTC1	2209	Homo sapiens	1:Experimental evidence at protein level	Kinetochore-associated protein 1
26.4789	26.3422	26.4405	26.2301	26.671	26.3855	26.5026	26.6229			1.05485	0.217337	0.172556	2.03432	sp|P50750|CDK9_HUMAN	P50750	CDK9_HUMAN	CDK9	372	Homo sapiens	1:Experimental evidence at protein level	Cyclin-dependent kinase 9
25.4016	24.2671	24.6752	24.674	24.8631	24.673	24.8838	24.4292			0.0576113	0.929323	-0.0421968	-0.163136	sp|P50851|LRBA_HUMAN	P50851	LRBA_HUMAN	LRBA	2863	Homo sapiens	1:Experimental evidence at protein level	Lipopolysaccharide-responsive and beige-like anchor protein
31.2863	31.864	31.9417	31.7238	31.9037	32.0777	31.5145	31.7939			0.258224	0.702331	0.118508	0.630202	sp|P50897|PPT1_HUMAN	P50897	PPT1_HUMAN	PPT1	306	Homo sapiens	1:Experimental evidence at protein level	Palmitoyl-protein thioesterase 1
30.1882	30.4712	30.4654	30.2971	30.5647	30.6726	30.5172	30.6157			1.67455	0.0968644	0.23708	3.0985	sp|P50914|RL14_HUMAN	P50914	RL14_HUMAN	RPL14	215	Homo sapiens	1:Experimental evidence at protein level	60S ribosomal protein L14
30.9678	30.8796	30.8896	30.9773	30.9318	30.9063	30.961	30.9947			0.25554	0.705973	0.0199037	0.624619	sp|P50990|TCPQ_HUMAN	P50990	TCPQ_HUMAN	CCT8	548	Homo sapiens	1:Experimental evidence at protein level	T-complex protein 1 subunit theta
31.0778	31.0891	31.1173	31.0579	31.119	31.2268	31.1965	31.1856			2.00784	0.0606111	0.0964112	3.72268	sp|P50991|TCPD_HUMAN	P50991	TCPD_HUMAN	CCT4	539	Homo sapiens	1:Experimental evidence at protein level	T-complex protein 1 subunit delta
30.1065	30.4285	30.4115	30.4049	30.5831	30.5824	30.4433	30.5089			1.19847	0.181465	0.191555	2.27401	sp|P50995|ANX11_HUMAN	P50995	ANX11_HUMAN	ANXA11	505	Homo sapiens	1:Experimental evidence at protein level	Annexin A11
26.2915	26.3626	26.0798	26.184	26.1598	25.9613	26.1485	25.9837			1.06021	0.216201	-0.166177	-2.04323	sp|P51003|PAPOA_HUMAN	P51003	PAPOA_HUMAN	PAPOLA	745	Homo sapiens	1:Experimental evidence at protein level	Poly(A) polymerase alpha
28.3902	28.3271	28.1051	28.1623	28.3415	28.414	28.2665	28.2956			0.51315	0.478444	0.0832157	1.1168	sp|P51114|FXR1_HUMAN	P51114	FXR1_HUMAN	FXR1	621	Homo sapiens	1:Experimental evidence at protein level	RNA-binding protein FXR1
24.8271	25.1641	25.2268	25.0355	25.1787	25.2654	25.3829	25.3121			1.18815	0.183712	0.221385	2.2567	sp|P51116|FXR2_HUMAN	P51116	FXR2_HUMAN	FXR2	673	Homo sapiens	1:Experimental evidence at protein level	RNA-binding protein FXR2
30.6368	30.7468	30.7758	30.8353	30.7162	30.9098	30.643	30.7239			0.00217218	0.99717	-0.000459194	-0.00651785	sp|P51148|RAB5C_HUMAN	P51148	RAB5C_HUMAN	RAB5C	216	Homo sapiens	1:Experimental evidence at protein level	Ras-related protein Rab-5C
30.8391	30.8396	30.8732	30.7714	30.8674	30.9524	30.8753	30.9122			1.30619	0.159497	0.0709867	2.45565	sp|P51149|RAB7A_HUMAN	P51149	RAB7A_HUMAN	RAB7A	207	Homo sapiens	1:Experimental evidence at protein level	Ras-related protein Rab-7a
25.7906	25.825	25.5934	25.8671	25.6037	25.4557	25.7384	25.6736			0.8919	0.274457	-0.15118	-1.76356	sp|P51151|RAB9A_HUMAN	P51151	RAB9A_HUMAN	RAB9A	201	Homo sapiens	1:Experimental evidence at protein level	Ras-related protein Rab-9A
32.1752	32.0879	31.9633	32.2485	32.0721	32.0212	31.9756	32.0949			0.538802	0.459003	-0.0777431	-1.16244	sp|P51153|RAB13_HUMAN	P51153	RAB13_HUMAN	RAB13	203	Homo sapiens	1:Experimental evidence at protein level	Ras-related protein Rab-13
27.002	26.9597	27.2513	27.3707	27.1617	27.0587	27.3196	27.2885			0.210812	0.749839	0.0612121	0.529539	sp|P51159|RB27A_HUMAN	P51159	RB27A_HUMAN	RAB27A	221	Homo sapiens	1:Experimental evidence at protein level	Ras-related protein Rab-27A
27.0475	27.2524	27.1868	27.2847	27.3007	27.1574	27.1492	27.284			0.176161	0.78674	0.0299997	0.452867	sp|P51398|RT29_HUMAN	P51398	RT29_HUMAN	DAP3	398	Homo sapiens	1:Experimental evidence at protein level	28S ribosomal protein S29, mitochondrial
28.1323	28.2025	28.1866	28.3376	28.1806	28.3465	28.0976	28.2214			0.0161272	0.978743	-0.00322819	-0.0476435	sp|P51452|DUS3_HUMAN	P51452	DUS3_HUMAN	DUSP3	185	Homo sapiens	1:Experimental evidence at protein level	Dual specificity protein phosphatase 3
28.8493	28.992	28.7881	28.7522	28.7309	28.5898	28.6836	28.7154			1.44219	0.131824	-0.165493	-2.68848	sp|P51531|SMCA2_HUMAN	P51531	SMCA2_HUMAN	SMARCA2	1590	Homo sapiens	1:Experimental evidence at protein level	Probable global transcription activator SNF2L2
26.3023	26.4721	26.4141	26.3362	26.6717	26.0115	26.5008	26.3398			0.000520462	0.998818	-0.000227928	-0.00156466	sp|P51532|SMCA4_HUMAN	P51532	SMCA4_HUMAN	SMARCA4	1647	Homo sapiens	1:Experimental evidence at protein level	Transcription activator BRG1
26.7927	27.2999	27.2076	27.0278	27.0597	27.056	27.0603	26.9499			0.170112	0.793237	-0.0505118	-0.439175	sp|P51553|IDH3G_HUMAN	P51553	IDH3G_HUMAN	IDH3G	393	Homo sapiens	1:Experimental evidence at protein level	Isocitrate dehydrogenase [NAD] subunit gamma, mitochondrial
27.9325	27.9688	27.9698	27.9911	27.7459	27.9845	27.9378	27.7569			0.882189	0.277249	-0.109293	-1.74739	sp|P51570|GALK1_HUMAN	P51570	GALK1_HUMAN	GALK1	392	Homo sapiens	1:Experimental evidence at protein level	Galactokinase
30.1214	30.2276	30.2421	30.0727	30.292	30.3927	30.2208	30.272			1.24292	0.172138	0.128428	2.34871	sp|P51571|SSRD_HUMAN	P51571	SSRD_HUMAN	SSR4	173	Homo sapiens	1:Experimental evidence at protein level	Translocon-associated protein subunit delta
29.2304	29.6795	29.5514	29.4847	29.817	29.6916	29.6432	29.719			1.20334	0.180299	0.231197	2.28217	sp|P51572|BAP31_HUMAN	P51572	BAP31_HUMAN	BCAP31	246	Homo sapiens	1:Experimental evidence at protein level	B-cell receptor-associated protein 31
26.9313	26.5759	26.5282	26.7423	26.7169	26.5859	26.5725	26.76			0.130431	0.8412	-0.0355954	-0.346809	sp|P51580|TPMT_HUMAN	P51580	TPMT_HUMAN	TPMT	245	Homo sapiens	1:Experimental evidence at protein level	Thiopurine S-methyltransferase
25.9104	25.7811	25.795	25.7692	25.9943	25.5009	25.4042	24.8933			0.796492	0.311216	-0.365731	-1.60428	sp|P51608|MECP2_HUMAN	P51608	MECP2_HUMAN	MECP2	486	Homo sapiens	1:Experimental evidence at protein level	Methyl-CpG-binding protein 2
28.0264	27.9136	27.9709	27.9686	27.9261	27.9077	28.0609	27.9807			0.00813943	0.988816	-0.00100374	-0.0242589	sp|P51610|HCFC1_HUMAN	P51610	HCFC1_HUMAN	HCFC1	2035	Homo sapiens	1:Experimental evidence at protein level	Host cell factor 1
26.5127	26.7238	26.5066	26.4181	26.7184	26.2235	26.5677	26.4042			0.195487	0.766631	-0.0618358	-0.495984	sp|P51648|AL3A2_HUMAN	P51648	AL3A2_HUMAN	ALDH3A2	485	Homo sapiens	1:Experimental evidence at protein level	Aldehyde dehydrogenase family 3 member A2
27.0864	27.1073	27.0688	27.0522	26.936	26.8388	26.789	26.823	+	Lmex_UI	3.33571	0.0068764	-0.231999	-6.88946	sp|P51649|SSDH_HUMAN	P51649	SSDH_HUMAN	ALDH5A1	535	Homo sapiens	1:Experimental evidence at protein level	Succinate-semialdehyde dehydrogenase, mitochondrial
29.2057	29.165	29.294	29.1867	29.1438	29.2673	29.1904	29.2366			0.02941	0.962079	-0.00335121	-0.0856608	sp|P51659|DHB4_HUMAN	P51659	DHB4_HUMAN	HSD17B4	736	Homo sapiens	1:Experimental evidence at protein level	Peroxisomal multifunctional enzyme type 2
28.6874	28.5699	28.6527	28.5924	28.525	28.6602	28.6406	28.6484			0.0597957	0.925504	-0.00700569	-0.168969	sp|P51665|PSMD7_HUMAN	P51665	PSMD7_HUMAN	PSMD7	324	Homo sapiens	1:Experimental evidence at protein level	26S proteasome non-ATPase regulatory subunit 7
25.8019	25.325	25.5693	25.8001	25.3594	25.4298	25.8343	25.414			0.305861	0.656118	-0.1147	-0.727233	sp|P51784|UBP11_HUMAN	P51784	UBP11_HUMAN	USP11	963	Homo sapiens	1:Experimental evidence at protein level	Ubiquitin carboxyl-terminal hydrolase 11
27.355	26.908	27.7246	27.4492	27.2324	27.4953	27.538	27.6269			0.244242	0.716591	0.113956	0.600977	sp|P51798|CLCN7_HUMAN	P51798	CLCN7_HUMAN	CLCN7	805	Homo sapiens	1:Experimental evidence at protein level	H(+)/Cl(-) exchange transporter 7
24.4208	25.5709	25.5585	25.2886	23.8322	25.2843	25.4318	25.6458			0.122075	0.848325	-0.161161	-0.326741	sp|P51808|DYLT3_HUMAN	P51808	DYLT3_HUMAN	DYNLT3	116	Homo sapiens	1:Experimental evidence at protein level	Dynein light chain Tctex-type 3
27.8614	27.9911	28.0654	27.9552	27.851	28.1665	28.27	27.9154			0.322379	0.640904	0.0824628	0.760055	sp|P51809|VAMP7_HUMAN	P51809	VAMP7_HUMAN	VAMP7	220	Homo sapiens	1:Experimental evidence at protein level	Vesicle-associated membrane protein 7
28.9273	28.8485	28.8098	28.7498	28.5778	28.4898	28.5994	28.6182	+	Lmex_UI	2.86452	0.0163758	-0.262533	-5.6117	sp|P51812|KS6A3_HUMAN	P51812	KS6A3_HUMAN	RPS6KA3	740	Homo sapiens	1:Experimental evidence at protein level	Ribosomal protein S6 kinase alpha-3
30.9712	31.1119	31.1119	31.0544	30.9352	30.9665	30.9193	31.0209			1.35606	0.146999	-0.101882	-2.54054	sp|P51858|HDGF_HUMAN	P51858	HDGF_HUMAN	HDGF	240	Homo sapiens	1:Experimental evidence at protein level	Hepatoma-derived growth factor
23.8471	23.8394	23.2295	24.6615	24.6884	23.4348	23.724	23.9802			0.0553695	0.931357	0.0624933	0.157126	sp|P51946|CCNH_HUMAN	P51946	CCNH_HUMAN	CCNH	323	Homo sapiens	1:Experimental evidence at protein level	Cyclin-H
27.5463	27.4527	27.6093	27.4524	27.4751	27.5459	27.4806	27.5018			0.129055	0.841842	-0.014298	-0.343519	sp|P51965|UB2E1_HUMAN	P51965	UB2E1_HUMAN	UBE2E1	193	Homo sapiens	1:Experimental evidence at protein level	Ubiquitin-conjugating enzyme E2 E1
27.2101	27.4101	27.2635	27.3369	27.5206	27.5022	27.2295	27.4333			0.71061	0.352627	0.116248	1.45952	sp|P51970|NDUA8_HUMAN	P51970	NDUA8_HUMAN	NDUFA8	172	Homo sapiens	1:Experimental evidence at protein level	NADH dehydrogenase [ubiquinone] 1 alpha subcomplex subunit 8
31.4721	31.674	31.744	31.6463	31.6163	31.7781	31.6354	31.6521			0.211701	0.748783	0.0363536	0.531469	sp|P51991|ROA3_HUMAN	P51991	ROA3_HUMAN	HNRNPA3	378	Homo sapiens	1:Experimental evidence at protein level	Heterogeneous nuclear ribonucleoprotein A3
31.5558	31.6455	31.6647	31.5664	31.5909	31.5621	31.5591	31.5385			0.757475	0.330999	-0.0454478	-1.53872	sp|P52209|6PGD_HUMAN	P52209	6PGD_HUMAN	PGD	483	Homo sapiens	1:Experimental evidence at protein level	6-phosphogluconate dehydrogenase, decarboxylating
30.823	30.762	30.6921	30.7416	30.7969	30.6813	30.806	30.781			0.108725	0.864317	0.0116329	0.294183	sp|P52272|HNRPM_HUMAN	P52272	HNRPM_HUMAN	HNRNPM	730	Homo sapiens	1:Experimental evidence at protein level	Heterogeneous nuclear ribonucleoprotein M
27.557	27.4661	27.3171	27.561	27.6567	27.6125	27.7612	27.662			1.63966	0.103218	0.197832	3.03579	sp|P52292|IMA1_HUMAN	P52292	IMA1_HUMAN	KPNA2	529	Homo sapiens	1:Experimental evidence at protein level	Importin subunit alpha-1
25.7761	25.2823	25.202	25.4232	25.3334	25.7172	25.5315	25.6237			0.375975	0.587588	0.130556	0.864058	sp|P52294|IMA5_HUMAN	P52294	IMA5_HUMAN	KPNA1	538	Homo sapiens	1:Experimental evidence at protein level	Importin subunit alpha-5
26.9382	27.0366	26.8728	26.9077	26.9611	27.2667	26.7946	27.2806			0.504569	0.484578	0.136958	1.10144	sp|P52298|NCBP2_HUMAN	P52298	NCBP2_HUMAN	NCBP2	156	Homo sapiens	1:Experimental evidence at protein level	Nuclear cap-binding protein subunit 2
27.231	27.4685	27.3177	27.4084	27.3976	27.5009	27.3219	27.4543			0.42796	0.544215	0.0622797	0.961816	sp|P52306|GDS1_HUMAN	P52306	GDS1_HUMAN	RAP1GDS1	607	Homo sapiens	1:Experimental evidence at protein level	Rap1 GTPase-GDP dissociation stimulator 1
26.5657	26.859	26.8628	26.6898	26.7328	26.8296	26.7463	26.7369			0.081506	0.897401	0.0170393	0.225756	sp|P52434|RPAB3_HUMAN	P52434	RPAB3_HUMAN	POLR2H	150	Homo sapiens	1:Experimental evidence at protein level	DNA-directed RNA polymerases I, II, and III subunit RPABC3
25.0463	24.4573	25.1843	24.7788	23.3454	25.2675	25.1642	25.8465			0.0236973	0.969274	0.039207	0.0694386	sp|P52435|RPB11_HUMAN	P52435	RPB11_HUMAN	POLR2J	117	Homo sapiens	1:Experimental evidence at protein level	DNA-directed RNA polymerase II subunit RPB11-a
31.5169	31.4669	31.6453	31.3711	31.3765	31.459	31.3072	31.3625			0.974082	0.244275	-0.123757	-1.90014	sp|P52565|GDIR1_HUMAN	P52565	GDIR1_HUMAN	ARHGDIA	204	Homo sapiens	1:Experimental evidence at protein level	Rho GDP-dissociation inhibitor 1
32.9358	32.9904	33.1085	32.946	32.9614	32.8824	33.0401	32.9764			0.238584	0.723642	-0.0301266	-0.589046	sp|P52566|GDIR2_HUMAN	P52566	GDIR2_HUMAN	ARHGDIB	201	Homo sapiens	1:Experimental evidence at protein level	Rho GDP-dissociation inhibitor 2
27.3475	27.3101	27.391	27.2468	27.189	27.2129	27.2573	27.2275			1.63706	0.103296	-0.102197	-3.03113	sp|P52594|AGFG1_HUMAN	P52594	AGFG1_HUMAN	AGFG1	562	Homo sapiens	1:Experimental evidence at protein level	Arf-GAP domain and FG repeat-containing protein 1
29.9288	29.9911	29.8851	29.9282	29.955	29.9311	30.0467	30.0168			0.774234	0.319855	0.0540991	1.56692	sp|P52597|HNRPF_HUMAN	P52597	HNRPF_HUMAN	HNRNPF	415	Homo sapiens	1:Experimental evidence at protein level	Heterogeneous nuclear ribonucleoprotein F
24.9647	24.6837	24.2588	25.0179	24.7265	24.7502	25.0858	24.7125			0.173861	0.788972	0.0874586	0.447671	sp|P52630|STAT2_HUMAN	P52630	STAT2_HUMAN	STAT2	851	Homo sapiens	1:Experimental evidence at protein level	Signal transducer and activator of transcription 2
23.0819	29.8999	29.8553	24.1869	25.5943	23.3054	25.4348	25.8141			0.395505	0.571546	-1.71882	-0.901112	sp|P52655|TF2AA_HUMAN	P52655	TF2AA_HUMAN	GTF2A1	376	Homo sapiens	1:Experimental evidence at protein level	Transcription initiation factor IIA subunit 1
25.4975	25.7527	25.3261	25.6768	25.6408	25.6256	25.8324	25.7255			0.640169	0.391324	0.14278	1.33922	sp|P52701|MSH6_HUMAN	P52701	MSH6_HUMAN	MSH6	1360	Homo sapiens	1:Experimental evidence at protein level	DNA mismatch repair protein Msh6
26.0144	25.971	25.9591	25.9426	26.1293	25.6901	26.0052	26.1725			0.0909201	0.884421	0.027492	0.249752	sp|P52756|RBM5_HUMAN	P52756	RBM5_HUMAN	RBM5	815	Homo sapiens	1:Experimental evidence at protein level	RNA-binding protein 5
26.5617	26.8302	26.5644	26.9336	26.9967	27.1219	26.7381	26.9971			0.998127	0.236491	0.240977	1.94007	sp|P52758|RIDA_HUMAN	P52758	RIDA_HUMAN	RIDA	137	Homo sapiens	1:Experimental evidence at protein level	2-iminobutanoate/2-iminopropanoate deaminase
27.3087	27.5436	27.3273	27.3031	27.5727	27.3729	27.3997	27.3511			0.290004	0.671125	0.0534134	0.695343	sp|P52788|SPSY_HUMAN	P52788	SPSY_HUMAN	SMS	366	Homo sapiens	1:Experimental evidence at protein level	Spermine synthase
26.6044	26.5552	26.4551	26.5128	26.1553	26.4103	26.5185	26.417			0.957366	0.249983	-0.156591	-1.87238	sp|P52789|HXK2_HUMAN	P52789	HXK2_HUMAN	HK2	917	Homo sapiens	1:Experimental evidence at protein level	Hexokinase-2
27.0579	26.8001	26.9253	26.2492	27.1131	27.2101	26.7093	27.0648			0.603972	0.413159	0.266237	1.27667	sp|P52815|RM12_HUMAN	P52815	RM12_HUMAN	MRPL12	198	Homo sapiens	1:Experimental evidence at protein level	39S ribosomal protein L12, mitochondrial
27.3556	27.5755	27.5341	27.3724	27.4571	27.5606	27.3526	27.5249			0.0714406	0.909106	0.014411	0.199689	sp|P52888|THOP1_HUMAN	P52888	THOP1_HUMAN	THOP1	689	Homo sapiens	1:Experimental evidence at protein level	Thimet oligopeptidase
31.1511	31.2628	31.238	31.1827	31.1337	31.2649	31.2255	31.2066			0.00895953	0.988211	-0.000999451	-0.0266786	sp|P52907|CAZA1_HUMAN	P52907	CAZA1_HUMAN	CAPZA1	286	Homo sapiens	1:Experimental evidence at protein level	F-actin-capping protein subunit alpha-1
26.0553	25.6579	26.0043	26.0234	26.1781	25.8279	26.1985	25.9652			0.359951	0.603934	0.107225	0.833337	sp|P52926|HMGA2_HUMAN	P52926	HMGA2_HUMAN	HMGA2	109	Homo sapiens	1:Experimental evidence at protein level	High mobility group protein HMGI-C
26.9083	26.8673	26.8463	26.8907	26.7423	26.7645	26.7243	26.6859	+	Lmex_UI	3.35435	0.00660465	-0.148909	-6.9443	sp|P52948|NUP98_HUMAN	P52948	NUP98_HUMAN	NUP98	1817	Homo sapiens	1:Experimental evidence at protein level	Nuclear pore complex protein Nup98-Nup96
26.8424	26.8946	26.9915	26.8665	26.932	27.0773	26.9911	27.0727			1.33085	0.154375	0.119508	2.49757	sp|P53004|BIEA_HUMAN	P53004	BIEA_HUMAN	BLVRA	296	Homo sapiens	1:Experimental evidence at protein level	Biliverdin reductase A
29.4747	29.3712	29.4786	29.4423	29.3926	29.1925	29.4296	29.34			0.905311	0.268685	-0.103028	-1.78587	sp|P53007|TXTP_HUMAN	P53007	TXTP_HUMAN	SLC25A1	311	Homo sapiens	1:Experimental evidence at protein level	Tricarboxylate transport protein, mitochondrial
27.7495	27.4364	27.2106	27.2637	27.4294	26.6899	27.3481	27.5012			0.330647	0.633506	-0.172924	-0.77634	sp|P53041|PPP5_HUMAN	P53041	PPP5_HUMAN	PPP5C	499	Homo sapiens	1:Experimental evidence at protein level	Serine/threonine-protein phosphatase 5
27.0861	27.1432	27.2505	26.9766	27.1397	27.3695	27.24	27.3011			1.02059	0.228112	0.14847	1.97738	sp|P53367|ARFP1_HUMAN	P53367	ARFP1_HUMAN	ARFIP1	373	Homo sapiens	1:Experimental evidence at protein level	Arfaptin-1
27.0423	26.9057	26.7395	26.8127	26.783	26.6068	26.7557	26.6564			1.18862	0.183673	-0.174562	-2.25749	sp|P53384|NUBP1_HUMAN	P53384	NUBP1_HUMAN	NUBP1	320	Homo sapiens	1:Experimental evidence at protein level	Cytosolic Fe-S cluster assembly factor NUBP1
29.6601	29.6588	29.6405	29.6303	29.6052	29.5181	29.5435	29.5179	+	Lmex_UI	2.45222	0.0326756	-0.101253	-4.64283	sp|P53396|ACLY_HUMAN	P53396	ACLY_HUMAN	ACLY	1101	Homo sapiens	1:Experimental evidence at protein level	ATP-citrate synthase
28.2616	28.4563	28.3327	28.186	28.0404	28.2709	28.4027	28.2731			0.271873	0.689367	-0.0624046	-0.658388	sp|P53582|MAP11_HUMAN	P53582	MAP11_HUMAN	METAP1	386	Homo sapiens	1:Experimental evidence at protein level	Methionine aminopeptidase 1
28.7404	28.7399	28.7866	28.7149	28.7259	28.8835	28.8369	28.7578			0.689822	0.361961	0.055582	1.42419	sp|P53597|SUCA_HUMAN	P53597	SUCA_HUMAN	SUCLG1	346	Homo sapiens	1:Experimental evidence at protein level	Succinate--CoA ligase [ADP/GDP-forming] subunit alpha, mitochondrial
27.459	27.4329	27.2603	27.2053	27.3032	27.2634	27.3689	27.3877			0.0433975	0.945985	-0.00861073	-0.124608	sp|P53602|MVD1_HUMAN	P53602	MVD1_HUMAN	MVD	400	Homo sapiens	1:Experimental evidence at protein level	Diphosphomevalonate decarboxylase
27.1201	26.6631	26.8399	26.8658	26.9782	27.5427	27.1074	27.1904			1.13683	0.200847	0.332484	2.17087	sp|P53611|PGTB2_HUMAN	P53611	PGTB2_HUMAN	RABGGTB	331	Homo sapiens	1:Experimental evidence at protein level	Geranylgeranyl transferase type-2 subunit beta
29.3729	29.3707	29.3423	29.3909	29.3561	29.3093	29.3651	29.4016			0.206696	0.754167	-0.0111852	-0.520579	sp|P53618|COPB_HUMAN	P53618	COPB_HUMAN	COPB1	953	Homo sapiens	1:Experimental evidence at protein level	Coatomer subunit beta
29.7569	29.5974	29.632	29.6388	29.6512	29.7533	29.6907	29.6791			0.401468	0.565825	0.0373135	0.912343	sp|P53621|COPA_HUMAN	P53621	COPA_HUMAN	COPA	1224	Homo sapiens	1:Experimental evidence at protein level	Coatomer subunit alpha
30.7401	30.674	30.7594	30.5833	30.5452	30.682	30.4647	30.578			1.05117	0.218103	-0.121758	-2.02819	sp|P53634|CATC_HUMAN	P53634	CATC_HUMAN	CTSC	463	Homo sapiens	1:Experimental evidence at protein level	Dipeptidyl peptidase 1
27.4982	28.0732	27.8914	27.8882	28.109	27.9817	27.999	27.8429			0.50049	0.486024	0.145387	1.09412	sp|P53680|AP2S1_HUMAN	P53680	AP2S1_HUMAN	AP2S1	142	Homo sapiens	1:Experimental evidence at protein level	AP-2 complex subunit sigma
26.9845	27.1246	26.7967	26.8015	27.0341	26.8339	26.8662	26.8344			0.142432	0.825277	-0.0346985	-0.375239	sp|P53701|CCHL_HUMAN	P53701	CCHL_HUMAN	HCCS	268	Homo sapiens	1:Experimental evidence at protein level	Holocytochrome c-type synthase
27.364	27.237	24.0576	27.454	27.3577	27.1441	27.2462	27.3594			0.398128	0.569379	0.748714	0.906058	sp|P53803|RPAB4_HUMAN	P53803	RPAB4_HUMAN	POLR2K	58	Homo sapiens	1:Experimental evidence at protein level	DNA-directed RNA polymerases I, II, and III subunit RPABC4
26.9178	27.237	27.5429	27.1443	26.7124	27.2802	27.3435	27.0968			0.212119	0.748218	-0.102291	-0.532377	sp|P53985|MOT1_HUMAN	P53985	MOT1_HUMAN	SLC16A1	500	Homo sapiens	1:Experimental evidence at protein level	Monocarboxylate transporter 1
28.1993	28.4713	28.3064	28.4374	28.3674	28.3975	28.3398	28.1536			0.183289	0.779784	-0.0390263	-0.468878	sp|P53990|IST1_HUMAN	P53990	IST1_HUMAN	IST1	364	Homo sapiens	1:Experimental evidence at protein level	IST1 homolog
27.8182	27.7477	27.7006	27.831	27.7744	27.6322	27.7979	27.7142			0.411101	0.559755	-0.0446939	-0.930414	sp|P53992|SC24C_HUMAN	P53992	SC24C_HUMAN	SEC24C	1094	Homo sapiens	1:Experimental evidence at protein level	Protein transport protein Sec24C
32.8462	32.6317	32.9402	32.6674	32.7978	32.7743	32.754	32.8169			0.0689094	0.912426	0.0143909	0.193064	sp|P53999|TCP4_HUMAN	P53999	TCP4_HUMAN	SUB1	127	Homo sapiens	1:Experimental evidence at protein level	Activated RNA polymerase II transcriptional coactivator p15
28.904	28.8329	28.7843	28.796	28.8265	28.7786	28.8231	28.7976			0.333143	0.63094	-0.0228481	-0.78124	sp|P54136|SYRC_HUMAN	P54136	SYRC_HUMAN	RARS1	660	Homo sapiens	1:Experimental evidence at protein level	Arginine--tRNA ligase, cytoplasmic
29.1111	28.9438	28.9719	29.0776	29.0623	28.9605	29.0733	29.0952			0.167223	0.797083	0.0217428	0.432603	sp|P54577|SYYC_HUMAN	P54577	SYYC_HUMAN	YARS1	528	Homo sapiens	1:Experimental evidence at protein level	Tyrosine--tRNA ligase, cytoplasmic
28.4454	28.4355	28.44	28.4195	28.4534	28.4201	28.4565	28.4072			0.0201618	0.972967	-0.000797749	-0.0593028	sp|P54578|UBP14_HUMAN	P54578	UBP14_HUMAN	USP14	494	Homo sapiens	1:Experimental evidence at protein level	Ubiquitin carboxyl-terminal hydrolase 14
26.2844	26.4045	26.2624	26.281	26.6093	26.2053	26.5317	26.3818			0.621146	0.40206	0.123929	1.30642	sp|P54619|AAKG1_HUMAN	P54619	AAKG1_HUMAN	PRKAG1	331	Homo sapiens	1:Experimental evidence at protein level	5'-AMP-activated protein kinase subunit gamma-1
28.2064	28.2982	28.2155	28.181	28.5934	28.5165	28.5462	28.5453	+	Lmex_UI	4.44108	0	0.325085	10.8548	sp|P54687|BCAT1_HUMAN	P54687	BCAT1_HUMAN	BCAT1	386	Homo sapiens	1:Experimental evidence at protein level	Branched-chain-amino-acid aminotransferase, cytosolic
29.1188	29.0975	29.0405	29.0957	28.916	28.8918	28.9571	29.0031	+	Lmex_UI	2.58259	0.025899	-0.146107	-4.93592	sp|P54709|AT1B3_HUMAN	P54709	AT1B3_HUMAN	ATP1B3	279	Homo sapiens	1:Experimental evidence at protein level	Sodium/potassium-transporting ATPase subunit beta-3
24.0839	28.6084	28.0372	28.9651	28.1095	28.2235	28.476	28.5017			0.341426	0.622766	0.903986	0.797434	sp|P54725|RD23A_HUMAN	P54725	RD23A_HUMAN	RAD23A	363	Homo sapiens	1:Experimental evidence at protein level	UV excision repair protein RAD23 homolog A
29.1736	29.1218	29.23	29.1827	28.9288	28.8591	29.0293	28.9197	+	Lmex_UI	2.9501	0.0154161	-0.242823	-5.82918	sp|P54727|RD23B_HUMAN	P54727	RD23B_HUMAN	RAD23B	409	Homo sapiens	1:Experimental evidence at protein level	UV excision repair protein RAD23 homolog B
25.6467	25.6145	25.455	25.5941	25.4268	25.7041	25.293	25.5972			0.30264	0.658189	-0.0722828	-0.720786	sp|P54802|ANAG_HUMAN	P54802	ANAG_HUMAN	NAGLU	743	Homo sapiens	1:Experimental evidence at protein level	Alpha-N-acetylglucosaminidase
24.6243	24.0405	24.3875	24.7707	24.4935	24.6871	24.7649	24.7264			0.586104	0.424623	0.212191	1.24557	sp|P54803|GALC_HUMAN	P54803	GALC_HUMAN	GALC	685	Homo sapiens	1:Experimental evidence at protein level	Galactocerebrosidase
29.795	30.1878	30.1699	30.0715	30.2389	30.2999	30.0201	30.2031			0.580063	0.427435	0.134462	1.23502	sp|P54819|KAD2_HUMAN	P54819	KAD2_HUMAN	AK2	239	Homo sapiens	1:Experimental evidence at protein level	Adenylate kinase 2, mitochondrial
27.4629	26.9202	27.0257	27.2974	26.8213	26.3561	26.6328	26.6445			1.93654	0.0666253	-0.562924	-3.58499	sp|P54852|EMP3_HUMAN	P54852	EMP3_HUMAN	EMP3	163	Homo sapiens	1:Experimental evidence at protein level	Epithelial membrane protein 3
28.3885	28.2948	28.2431	28.2471	28.3533	28.2777	28.4073	28.4081			0.730188	0.344271	0.0682187	1.49268	sp|P54886|P5CS_HUMAN	P54886	P5CS_HUMAN	ALDH18A1	795	Homo sapiens	1:Experimental evidence at protein level	Delta-1-pyrroline-5-carboxylate synthase
28.4385	29.2284	28.9608	29.2142	29.3704	29.7296	29.3144	29.5802			1.38371	0.140886	0.53818	2.58783	sp|P54920|SNAA_HUMAN	P54920	SNAA_HUMAN	NAPA	295	Homo sapiens	1:Experimental evidence at protein level	Alpha-soluble NSF attachment protein
24.5243	24.6028	24.4383	24.6986	24.1239	24.3508	23.6919	24.9615			0.476453	0.504982	-0.283982	-1.05074	sp|P54922|ADPRH_HUMAN	P54922	ADPRH_HUMAN	ADPRH	357	Homo sapiens	1:Experimental evidence at protein level	ADP-ribosylhydrolase ARH1
22.8803	24.7858	22.8906	23.8535	23.6629	23.9185	23.8884	24.4227			0.325968	0.636239	0.370564	0.767137	sp|P55008|AIF1_HUMAN	P55008	AIF1_HUMAN	AIF1	147	Homo sapiens	1:Experimental evidence at protein level	Allograft inflammatory factor 1
27.8919	27.9995	27.9126	28.0362	27.9951	27.793	28.1057	27.8361			0.129484	0.842111	-0.0275836	-0.344545	sp|P55010|IF5_HUMAN	P55010	IF5_HUMAN	EIF5	431	Homo sapiens	1:Experimental evidence at protein level	Eukaryotic translation initiation factor 5
27.7937	27.9934	27.9693	27.9818	27.9031	28.2304	27.954	27.9368			0.344479	0.619456	0.0715494	0.803379	sp|P55036|PSMD4_HUMAN	P55036	PSMD4_HUMAN	PSMD4	377	Homo sapiens	1:Experimental evidence at protein level	26S proteasome non-ATPase regulatory subunit 4
26.5562	26.2995	26.5176	26.5592	26.4619	26.1836	26.4884	26.4593			0.391779	0.575335	-0.0848103	-0.894075	sp|P55039|DRG2_HUMAN	P55039	DRG2_HUMAN	DRG2	364	Homo sapiens	1:Experimental evidence at protein level	Developmentally-regulated GTP-binding protein 2
28.3123	28.4465	28.3308	28.4881	28.3819	28.443	28.4782	28.4661			0.445991	0.529945	0.0478663	0.995112	sp|P55060|XPO2_HUMAN	P55060	XPO2_HUMAN	CSE1L	971	Homo sapiens	1:Experimental evidence at protein level	Exportin-2
26.0207	25.6064	25.4525	26.1755	25.5985	25.7382	25.1623	25.7018			0.572732	0.433448	-0.263622	-1.22219	sp|P55061|BI1_HUMAN	P55061	BI1_HUMAN	TMBIM6	237	Homo sapiens	1:Experimental evidence at protein level	Bax inhibitor 1
30.8318	30.8256	30.8435	30.8353	30.8847	30.9484	30.9026	30.9322	+	Lmex_UI	2.8584	0.0160526	0.0829248	5.59637	sp|P55072|TERA_HUMAN	P55072	TERA_HUMAN	VCP	806	Homo sapiens	1:Experimental evidence at protein level	Transitional endoplasmic reticulum ATPase
26.0317	26.5245	26.4544	26.2344	26.113	26.6442	25.749	26.439			0.124412	0.84759	-0.0749483	-0.332375	sp|P55081|MFAP1_HUMAN	P55081	MFAP1_HUMAN	MFAP1	439	Homo sapiens	1:Experimental evidence at protein level	Microfibrillar-associated protein 1
30.652	30.6078	30.604	30.6042	30.5979	30.5944	30.5883	30.5971			0.970963	0.244964	-0.0225425	-1.89496	sp|P55084|ECHB_HUMAN	P55084	ECHB_HUMAN	HADHB	474	Homo sapiens	1:Experimental evidence at protein level	Trifunctional enzyme subunit beta, mitochondrial
28.6135	28.7799	28.6212	28.9074	28.8157	29.14	28.8599	29.1852			1.20631	0.179604	0.269712	2.28716	sp|P55145|MANF_HUMAN	P55145	MANF_HUMAN	MANF	182	Homo sapiens	1:Experimental evidence at protein level	Mesencephalic astrocyte-derived neurotrophic factor
28.5953	28.5436	28.5109	28.5708	28.3481	28.5441	28.3655	28.5045			1.14694	0.198151	-0.114624	-2.18775	sp|P55160|NCKPL_HUMAN	P55160	NCKPL_HUMAN	NCKAP1L	1127	Homo sapiens	1:Experimental evidence at protein level	Nck-associated protein 1-like
31.0009	31.0918	31.1041	31.0088	31.233	31.1988	31.1418	31.2732	+	Lmex_UI	2.21224	0.0488286	0.160297	4.13186	sp|P55209|NP1L1_HUMAN	P55209	NP1L1_HUMAN	NAP1L1	391	Homo sapiens	1:Experimental evidence at protein level	Nucleosome assembly protein 1-like 1
24.6295	24.32	23.2018	25.4145	25.0223	24.7126	24.6644	25.0338			0.446058	0.53032	0.466823	0.995237	sp|P55210|CASP7_HUMAN	P55210	CASP7_HUMAN	CASP7	303	Homo sapiens	1:Experimental evidence at protein level	Caspase-7
25.0076	24.1489	24.892	24.8028	23.2466	24.5254	24.5099	23.3438			1.03625	0.22376	-0.806417	-2.0034	sp|P55211|CASP9_HUMAN	P55211	CASP9_HUMAN	CASP9	416	Homo sapiens	1:Experimental evidence at protein level	Caspase-9
24.8172	24.3889	24.0447	24.4185	24.5785	24.5624	24.904	24.9771			0.894153	0.273695	0.338171	1.7673	sp|P55212|CASP6_HUMAN	P55212	CASP6_HUMAN	CASP6	293	Homo sapiens	1:Experimental evidence at protein level	Caspase-6
29.4324	29.6554	29.6414	29.5327	29.4941	29.3911	29.5255	29.4896			0.742844	0.338748	-0.0904312	-1.51406	sp|P55263|ADK_HUMAN	P55263	ADK_HUMAN	ADK	362	Homo sapiens	1:Experimental evidence at protein level	Adenosine kinase
28.5891	28.4368	28.6433	28.5446	28.5556	28.7037	28.7179	28.5596			0.614687	0.405888	0.0807319	1.29525	sp|P55265|DSRAD_HUMAN	P55265	DSRAD_HUMAN	ADAR	1226	Homo sapiens	1:Experimental evidence at protein level	Double-stranded RNA-specific adenosine deaminase
29.1127	29.4108	29.3156	29.5049	29.6568	29.737	29.5578	29.6396			1.84208	0.075271	0.311815	3.40622	sp|P55327|TPD52_HUMAN	P55327	TPD52_HUMAN	TPD52	224	Homo sapiens	1:Experimental evidence at protein level	Tumor protein D52
27.6193	27.8152	27.7658	27.6832	27.8072	27.8279	27.7244	27.8475			0.78192	0.317474	0.0808816	1.57983	sp|P55735|SEC13_HUMAN	P55735	SEC13_HUMAN	SEC13	322	Homo sapiens	1:Experimental evidence at protein level	Protein SEC13 homolog
27.4544	27.9568	27.7269	27.8733	28.1146	28.079	27.8799	27.9811			1.11455	0.204113	0.260775	2.1337	sp|P55769|NH2L1_HUMAN	P55769	NH2L1_HUMAN	SNU13	128	Homo sapiens	1:Experimental evidence at protein level	NHP2-like protein 1
29.5306	29.3535	29.3692	29.4389	29.3553	29.3759	29.4222	29.3966			0.358259	0.606216	-0.035553	-0.830075	sp|P55786|PSA_HUMAN	P55786	PSA_HUMAN	NPEPPS	919	Homo sapiens	1:Experimental evidence at protein level	Puromycin-sensitive aminopeptidase
28.6055	28.5995	28.6058	28.6718	28.4984	28.4696	28.6917	28.6793			0.238388	0.723661	-0.0358896	-0.588631	sp|P55795|HNRH2_HUMAN	P55795	HNRH2_HUMAN	HNRNPH2	449	Homo sapiens	1:Experimental evidence at protein level	Heterogeneous nuclear ribonucleoprotein H2
29.2701	29.1752	29.2402	29.2448	29.2916	29.1551	29.3121	29.2541			0.20307	0.759048	0.0206513	0.512654	sp|P55809|SCOT1_HUMAN	P55809	SCOT1_HUMAN	OXCT1	520	Homo sapiens	1:Experimental evidence at protein level	Succinyl-CoA:3-ketoacid coenzyme A transferase 1, mitochondrial
30.5832	30.6303	30.781	30.7217	30.5736	30.296	30.6108	30.5587			1.03288	0.224276	-0.169278	-1.9978	sp|P55854|SUMO3_HUMAN	P55854	SUMO3_HUMAN	SUMO3	103	Homo sapiens	1:Experimental evidence at protein level	Small ubiquitin-related modifier 3
29.6363	29.7016	29.7224	29.6453	29.6484	29.6365	29.6635	29.7213			0.118564	0.853335	-0.0089817	-0.318238	sp|P55884|EIF3B_HUMAN	P55884	EIF3B_HUMAN	EIF3B	814	Homo sapiens	1:Experimental evidence at protein level	Eukaryotic translation initiation factor 3 subunit B
27.1774	27.0265	27.0354	27.2513	26.784	26.3458	26.6277	26.5082	+	Lmex_UI	2.67791	0.0244889	-0.556234	-5.15773	sp|P55899|FCGRN_HUMAN	P55899	FCGRN_HUMAN	FCGRT	365	Homo sapiens	1:Experimental evidence at protein level	IgG receptor FcRn large subunit p51
27.4123	28.1832	28.1942	28.1482	28.2725	28.4213	28.1678	28.3289			0.781994	0.317799	0.313152	1.57995	sp|P55957|BID_HUMAN	P55957	BID_HUMAN	BID	195	Homo sapiens	1:Experimental evidence at protein level	BH3-interacting domain death agonist
28.616	28.6773	28.735	29.304	29.1608	28.9943	28.6975	29.0819			0.342323	0.621633	0.15055	0.799181	sp|P56134|ATPK_HUMAN	P56134	ATPK_HUMAN	ATP5MF	94	Homo sapiens	1:Experimental evidence at protein level	ATP synthase subunit f, mitochondrial
25.7337	26.0985	25.8445	25.8835	25.4363	25.8103	26.0059	25.5783			0.582518	0.425345	-0.182356	-1.23931	sp|P56182|RRP1_HUMAN	P56182	RRP1_HUMAN	RRP1	461	Homo sapiens	1:Experimental evidence at protein level	Ribosomal RNA processing protein 1 homolog A
28.439	28.429	28.4035	28.3366	28.363	28.3882	28.3769	28.444			0.115026	0.857071	-0.00901318	-0.309628	sp|P56192|SYMC_HUMAN	P56192	SYMC_HUMAN	MARS1	900	Homo sapiens	1:Experimental evidence at protein level	Methionine--tRNA ligase, cytoplasmic
24.1384	23.0175	23.2045	23.5079	24.5351	24.7012	24.4922	23.5844			1.30141	0.160678	0.861121	2.44755	sp|P56202|CATW_HUMAN	P56202	CATW_HUMAN	CTSW	376	Homo sapiens	1:Experimental evidence at protein level	Cathepsin W
26.5954	26.4637	26.4837	26.7872	26.8197	27.1741	26.7029	26.8703			1.31909	0.156784	0.309268	2.47757	sp|P56377|AP1S2_HUMAN	P56377	AP1S2_HUMAN	AP1S2	157	Homo sapiens	1:Experimental evidence at protein level	AP-1 complex subunit sigma-2
26.7603	26.1473	26.8755	26.7357	27.9986	26.8972	26.4862	26.873			0.555086	0.447273	0.434035	1.1912	sp|P56378|ATP68_HUMAN	P56378	ATP68_HUMAN	ATP5MJ	58	Homo sapiens	1:Experimental evidence at protein level	ATP synthase subunit ATP5MJ, mitochondrial
27.8489	28.4523	28.1349	28.3259	28.5762	28.2912	28.354	28.4071			0.732368	0.343241	0.216641	1.49636	sp|P56381|ATP5E_HUMAN	P56381	ATP5E_HUMAN	ATP5F1E	51	Homo sapiens	1:Experimental evidence at protein level	ATP synthase subunit epsilon, mitochondrial
28.3661	28.1108	28.0457	27.0095	28.5852	28.4988	28.0388	28.1914			0.657086	0.381431	0.445548	1.36827	sp|P56385|ATP5I_HUMAN	P56385	ATP5I_HUMAN	ATP5ME	69	Homo sapiens	1:Experimental evidence at protein level	ATP synthase subunit e, mitochondrial
24.5762	24.5498	24.139	24.8127	23.9022	23.9177	23.9532	24.3348			1.52518	0.117622	-0.492439	-2.83297	sp|P56524|HDAC4_HUMAN	P56524	HDAC4_HUMAN	HDAC4	1084	Homo sapiens	1:Experimental evidence at protein level	Histone deacetylase 4
29.6897	29.7848	29.8639	29.696	29.6939	29.7373	29.7682	29.7269			0.250543	0.710725	-0.02703	-0.614192	sp|P56537|IF6_HUMAN	P56537	IF6_HUMAN	EIF6	245	Homo sapiens	1:Experimental evidence at protein level	Eukaryotic translation initiation factor 6
25.9103	25.7668	25.8464	25.5951	25.9658	25.717	25.7683	25.7364			0.0690944	0.912225	0.0172343	0.19355	sp|P56545|CTBP2_HUMAN	P56545	CTBP2_HUMAN	CTBP2	445	Homo sapiens	1:Experimental evidence at protein level	C-terminal-binding protein 2
27.3055	26.4569	26.9765	27.3657	27.3173	27.5291	27.3641	27.6124			1.0092	0.232295	0.429587	1.95846	sp|P56556|NDUA6_HUMAN	P56556	NDUA6_HUMAN	NDUFA6	128	Homo sapiens	1:Experimental evidence at protein level	NADH dehydrogenase [ubiquinone] 1 alpha subcomplex subunit 6
27.8386	27.8245	27.8083	27.7238	28.146	28.1529	27.6897	27.8223			0.61009	0.409795	0.15393	1.28728	sp|P57088|TMM33_HUMAN	P57088	TMM33_HUMAN	TMEM33	247	Homo sapiens	1:Experimental evidence at protein level	Transmembrane protein 33
30.5707	30.3783	30.0493	30.4128	30.2671	29.8376	30.1899	29.9342			1.01913	0.228999	-0.295611	-1.97496	sp|P57678|GEMI4_HUMAN	P57678	GEMI4_HUMAN	GEMIN4	1058	Homo sapiens	1:Experimental evidence at protein level	Gem-associated protein 4
28.9528	28.8157	28.9567	28.8501	28.8556	28.9723	28.8213	28.8679			0.111557	0.86119	-0.0145855	-0.301143	sp|P57737|CORO7_HUMAN	P57737	CORO7_HUMAN	CORO7	925	Homo sapiens	1:Experimental evidence at protein level	Coronin-7
26.814	26.7511	26.4554	26.6567	26.6054	26.7111	26.812	26.9803			0.429979	0.542215	0.107909	0.96556	sp|P57740|NU107_HUMAN	P57740	NU107_HUMAN	NUP107	925	Homo sapiens	1:Experimental evidence at protein level	Nuclear pore complex protein Nup107
27.7413	27.596	27.4102	27.4651	27.5176	27.6416	27.5239	27.5704			0.0448606	0.943984	0.0101852	0.128621	sp|P57764|GSDMD_HUMAN	P57764	GSDMD_HUMAN	GSDMD	484	Homo sapiens	1:Experimental evidence at protein level	Gasdermin-D
26.2383	25.6704	25.7995	25.8684	25.7391	25.6589	25.6262	25.423			1.05153	0.218401	-0.282314	-2.0288	sp|P57772|SELB_HUMAN	P57772	SELB_HUMAN	EEFSEC	596	Homo sapiens	1:Experimental evidence at protein level	Selenocysteine-specific elongation factor
28.4904	28.793	28.574	28.7313	28.9598	28.9803	29.0209	29.2026	+	Lmex_UI	2.35136	0.0387937	0.393733	4.42377	sp|P58546|MTPN_HUMAN	P58546	MTPN_HUMAN	MTPN	118	Homo sapiens	1:Experimental evidence at protein level	Myotrophin
24.7119	24.9685	24.6153	23.7338	25.4871	25.2377	24.7055	25.2359			1.09039	0.210447	0.659166	2.09345	sp|P59780|AP3S2_HUMAN	P59780	AP3S2_HUMAN	AP3S2	193	Homo sapiens	2:Experimental evidence at transcript level	AP-3 complex subunit sigma-2
30.9019	31.083	31.022	31.2803	31.3269	31.3131	30.9716	30.9941			0.260081	0.699823	0.0795617	0.634056	sp|P59998|ARPC4_HUMAN	P59998	ARPC4_HUMAN	ARPC4	168	Homo sapiens	1:Experimental evidence at protein level	Actin-related protein 2/3 complex subunit 4
27.3508	27.3353	27.3428	27.191	27.2308	27.1307	27.2519	27.3175			0.635085	0.393589	-0.0722675	-1.33047	sp|P60033|CD81_HUMAN	P60033	CD81_HUMAN	CD81	236	Homo sapiens	1:Experimental evidence at protein level	CD81 antigen
27.0679	27.31	26.8321	26.8159	26.9683	26.3988	26.5597	26.7986			0.970731	0.244812	-0.325108	-1.89457	sp|P60059|SC61G_HUMAN	P60059	SC61G_HUMAN	SEC61G	68	Homo sapiens	1:Experimental evidence at protein level	Protein transport protein Sec61 subunit gamma
31.5749	31.6165	31.6942	31.6765	31.6341	31.6143	31.6675	31.6551			0.0257523	0.965964	0.00224876	0.075296	sp|P60174|TPIS_HUMAN	P60174	TPIS_HUMAN	TPI1	249	Homo sapiens	1:Experimental evidence at protein level	Triosephosphate isomerase
28.0238	28.4666	28.249	28.45	28.5669	28.5932	28.4467	28.4894			1.08072	0.212895	0.226718	2.07735	sp|P60228|EIF3E_HUMAN	P60228	EIF3E_HUMAN	EIF3E	445	Homo sapiens	1:Experimental evidence at protein level	Eukaryotic translation initiation factor 3 subunit E
28.7188	29.309	29.3509	29.3589	29.4666	29.3576	29.4638	29.5094			0.8342	0.294152	0.264938	1.66737	sp|P60468|SC61B_HUMAN	P60468	SC61B_HUMAN	SEC61B	96	Homo sapiens	1:Experimental evidence at protein level	Protein transport protein Sec61 subunit beta
23.0895	26.7153	26.8184	26.3538	26.5242	26.5578	26.461	26.6222			0.391964	0.575415	0.79706	0.894424	sp|P60510|PP4C_HUMAN	P60510	PP4C_HUMAN	PPP4C	307	Homo sapiens	1:Experimental evidence at protein level	Serine/threonine-protein phosphatase 4 catalytic subunit
28.1684	27.8212	27.9267	27.8761	28.115	28.0408	28.0784	28.0308			0.733209	0.343179	0.118176	1.49778	sp|P60520|GBRL2_HUMAN	P60520	GBRL2_HUMAN	GABARAPL2	117	Homo sapiens	1:Experimental evidence at protein level	Gamma-aminobutyric acid receptor-associated protein-like 2
27.117	26.561	23.0407	26.4207	27.0579	27.4617	26.5118	27.1766			0.63858	0.3915	1.26714	1.33649	sp|P60602|ROMO1_HUMAN	P60602	ROMO1_HUMAN	ROMO1	79	Homo sapiens	1:Experimental evidence at protein level	Reactive oxygen species modulator 1
22.9973	26.6012	26.3969	26.3377	27.1196	26.4684	26.5288	26.6507			0.597262	0.41832	1.10859	1.26501	sp|P60604|UB2G2_HUMAN	P60604	UB2G2_HUMAN	UBE2G2	165	Homo sapiens	1:Experimental evidence at protein level	Ubiquitin-conjugating enzyme E2 G2
30.9299	31.5637	31.5316	31.6725	31.7865	31.7629	31.6028	31.757			0.88559	0.277203	0.302855	1.75305	sp|P60660|MYL6_HUMAN	P60660	MYL6_HUMAN	MYL6	151	Homo sapiens	1:Experimental evidence at protein level	Myosin light polypeptide 6
24.8225	23.033	24.6506	24.9632	24.0474	24.9505	24.7212	25.2271			0.300636	0.660658	0.369237	0.716767	sp|P60673|PROF3_HUMAN	P60673	PROF3_HUMAN	PFN3	137	Homo sapiens	2:Experimental evidence at transcript level	Profilin-3
36.6311	36.86	36.9606	36.6786	36.7393	36.0438	36.2853	36.2502			1.46861	0.128576	-0.452914	-2.73427	sp|P60709|ACTB_HUMAN	P60709	ACTB_HUMAN	ACTB	375	Homo sapiens	1:Experimental evidence at protein level	Actin, cytoplasmic 1
31.3448	31.4803	31.5005	31.4512	31.527	31.4974	31.4543	31.5114			0.677387	0.370535	0.0533099	1.403	sp|P60842|IF4A1_HUMAN	P60842	IF4A1_HUMAN	EIF4A1	406	Homo sapiens	1:Experimental evidence at protein level	Eukaryotic initiation factor 4A-I
32.2257	32.3058	32.3488	32.2855	32.2776	32.0474	32.1704	32.1849			1.18829	0.183653	-0.121343	-2.25694	sp|P60866|RS20_HUMAN	P60866	RS20_HUMAN	RPS20	119	Homo sapiens	1:Experimental evidence at protein level	40S ribosomal protein S20
29.413	29.3523	29.3066	29.2356	29.2919	29.3217	29.3528	29.3776			0.0785652	0.901835	0.00912046	0.218185	sp|P60891|PRPS1_HUMAN	P60891	PRPS1_HUMAN	PRPS1	318	Homo sapiens	1:Experimental evidence at protein level	Ribose-phosphate pyrophosphokinase 1
30.4796	30.3868	30.4273	30.3988	30.3461	30.1788	30.3961	30.3293			1.13126	0.200985	-0.110542	-2.16157	sp|P60900|PSA6_HUMAN	P60900	PSA6_HUMAN	PSMA6	246	Homo sapiens	1:Experimental evidence at protein level	Proteasome subunit alpha type-6
29.6627	29.5656	29.5969	29.2432	29.8679	30.0339	29.6813	29.9363			1.63912	0.103024	0.362742	3.03482	sp|P60903|S10AA_HUMAN	P60903	S10AA_HUMAN	S100A10	97	Homo sapiens	1:Experimental evidence at protein level	Protein S100-A10
30.305	30.5434	30.6241	30.1864	30.4814	30.7464	30.5945	30.7316			0.956882	0.25004	0.223752	1.87157	sp|P60953|CDC42_HUMAN	P60953	CDC42_HUMAN	CDC42	191	Homo sapiens	1:Experimental evidence at protein level	Cell division control protein 42 homolog
28.1616	28.3509	28.5395	28.382	28.3652	28.6266	28.373	28.5283			0.529207	0.466411	0.114737	1.14541	sp|P60981|DEST_HUMAN	P60981	DEST_HUMAN	DSTN	165	Homo sapiens	1:Experimental evidence at protein level	Destrin
26.6539	27.4768	27.0415	27.3169	27.386	27.634	27.4272	27.4849			0.984445	0.240196	0.36075	1.91735	sp|P60983|GMFB_HUMAN	P60983	GMFB_HUMAN	GMFB	142	Homo sapiens	1:Experimental evidence at protein level	Glia maturation factor beta
27.2113	27.4782	27.2974	27.3986	27.433	27.5195	27.4849	27.4416			1.03479	0.224493	0.123365	2.00098	sp|P61006|RAB8A_HUMAN	P61006	RAB8A_HUMAN	RAB8A	207	Homo sapiens	1:Experimental evidence at protein level	Ras-related protein Rab-8A
29.1629	29.2961	29.213	29.2324	29.1985	29.0782	29.2054	29.2213			0.544113	0.45545	-0.0502772	-1.17183	sp|P61009|SPCS3_HUMAN	P61009	SPCS3_HUMAN	SPCS3	180	Homo sapiens	1:Experimental evidence at protein level	Signal peptidase complex subunit 3
28.0327	28.0023	28.0275	28.0405	28.169	28.1149	28.1147	28.1718	+	Lmex_UI	3.18934	0.00930769	0.116858	6.47073	sp|P61011|SRP54_HUMAN	P61011	SRP54_HUMAN	SRP54	504	Homo sapiens	1:Experimental evidence at protein level	Signal recognition particle subunit SRP54
26.3296	25.4126	26.2386	25.9102	26.1941	26.2396	25.5455	26.0198			0.035717	0.955255	0.0269799	0.103355	sp|P61018|RAB4B_HUMAN	P61018	RAB4B_HUMAN	RAB4B	213	Homo sapiens	1:Experimental evidence at protein level	Ras-related protein Rab-4B
29.7954	29.8341	29.8442	29.7804	29.8604	30.0735	29.8368	30.0161			1.16603	0.191875	0.133177	2.21966	sp|P61019|RAB2A_HUMAN	P61019	RAB2A_HUMAN	RAB2A	212	Homo sapiens	1:Experimental evidence at protein level	Ras-related protein Rab-2A
27.4213	27.6459	27.7039	27.5547	27.6566	27.8632	27.6449	27.4867			0.355327	0.609174	0.081418	0.824415	sp|P61020|RAB5B_HUMAN	P61020	RAB5B_HUMAN	RAB5B	215	Homo sapiens	1:Experimental evidence at protein level	Ras-related protein Rab-5B
23.811	24.3414	24.9353	23.3023	25.3642	25.4348	25.5205	25.4464			2.05568	0.056538	1.34397	3.81649	sp|P61024|CKS1_HUMAN	P61024	CKS1_HUMAN	CKS1B	79	Homo sapiens	1:Experimental evidence at protein level	Cyclin-dependent kinases regulatory subunit 1
28.6741	28.7631	28.8579	28.8222	28.8653	28.8382	28.8728	28.3746			0.121582	0.848794	-0.0415864	-0.325548	sp|P61026|RAB10_HUMAN	P61026	RAB10_HUMAN	RAB10	200	Homo sapiens	1:Experimental evidence at protein level	Ras-related protein Rab-10
28.4695	28.3505	28.56	28.6125	28.6095	28.8406	28.7664	28.6477			1.49634	0.12309	0.217897	2.78252	sp|P61081|UBC12_HUMAN	P61081	UBC12_HUMAN	UBE2M	183	Homo sapiens	1:Experimental evidence at protein level	NEDD8-conjugating enzyme Ubc12
28.5062	28.5671	28.7655	28.7567	28.9947	28.8812	28.8019	28.8133			1.51661	0.119486	0.223933	2.81794	sp|P61086|UBE2K_HUMAN	P61086	UBE2K_HUMAN	UBE2K	200	Homo sapiens	1:Experimental evidence at protein level	Ubiquitin-conjugating enzyme E2 K
30.0067	30.1283	30.0106	29.9604	30.2926	30.2965	30.2206	30.2684	+	Lmex_UI	3.05473	0.0123636	0.243054	6.10349	sp|P61088|UBE2N_HUMAN	P61088	UBE2N_HUMAN	UBE2N	152	Homo sapiens	1:Experimental evidence at protein level	Ubiquitin-conjugating enzyme E2 N
31.9933	32.1787	32.2181	32.1679	32.211	32.4288	32.0628	32.2537			0.50477	0.484528	0.0995488	1.1018	sp|P61106|RAB14_HUMAN	P61106	RAB14_HUMAN	RAB14	215	Homo sapiens	1:Experimental evidence at protein level	Ras-related protein Rab-14
31.7673	31.7865	31.8055	31.7242	31.6014	31.6116	31.6406	31.6231	+	Lmex_UI	3.64466	0.00236066	-0.151663	-7.84576	sp|P61158|ARP3_HUMAN	P61158	ARP3_HUMAN	ACTR3	418	Homo sapiens	1:Experimental evidence at protein level	Actin-related protein 3
31.8602	31.8153	31.8345	31.7428	31.7469	31.7574	31.6733	31.7548			1.32509	0.155677	-0.0800872	-2.48776	sp|P61160|ARP2_HUMAN	P61160	ARP2_HUMAN	ACTR2	394	Homo sapiens	1:Experimental evidence at protein level	Actin-related protein 2
28.2855	28.5875	28.5863	28.44	28.4535	28.5413	28.6183	28.6719			0.51363	0.478412	0.096396	1.11766	sp|P61163|ACTZ_HUMAN	P61163	ACTZ_HUMAN	ACTR1A	376	Homo sapiens	1:Experimental evidence at protein level	Alpha-centractin
25.0487	24.7164	23.5582	25.045	25.1261	24.647	25.5678	23.9594			0.184813	0.778639	0.233026	0.472284	sp|P61165|TM258_HUMAN	P61165	TM258_HUMAN	TMEM258	79	Homo sapiens	1:Experimental evidence at protein level	Transmembrane protein 258
27.7653	27.7436	27.7687	27.6608	27.8892	27.7898	27.704	27.8489			0.761403	0.328139	0.0733762	1.54534	sp|P61201|CSN2_HUMAN	P61201	CSN2_HUMAN	COPS2	443	Homo sapiens	1:Experimental evidence at protein level	COP9 signalosome complex subunit 2
31.8363	32.0073	31.9932	31.8923	31.8581	31.802	31.7589	31.8911			1.08121	0.21294	-0.104764	-2.07817	sp|P61204|ARF3_HUMAN	P61204	ARF3_HUMAN	ARF3	181	Homo sapiens	1:Experimental evidence at protein level	ADP-ribosylation factor 3
28.4415	28.288	28.2931	28.3367	28.2739	28.3024	28.3593	28.2812			0.383728	0.582039	-0.0356178	-0.878818	sp|P61221|ABCE1_HUMAN	P61221	ABCE1_HUMAN	ABCE1	599	Homo sapiens	1:Experimental evidence at protein level	ATP-binding cassette sub-family E member 1
29.5651	29.6175	29.7083	29.5988	29.5968	29.9775	29.6599	29.7373			0.650424	0.385383	0.120423	1.35685	sp|P61224|RAP1B_HUMAN	P61224	RAP1B_HUMAN	RAP1B	184	Homo sapiens	1:Experimental evidence at protein level	Ras-related protein Rap-1b
28.7401	28.8862	28.8039	28.7847	28.7019	28.5812	28.6485	28.671			2.06548	0.0557278	-0.153064	-3.83585	sp|P61225|RAP2B_HUMAN	P61225	RAP2B_HUMAN	RAP2B	183	Homo sapiens	1:Experimental evidence at protein level	Ras-related protein Rap-2b
30.7775	30.9053	30.854	30.8803	30.9672	30.8872	30.9071	30.8381			0.5523	0.449538	0.0456262	1.18629	sp|P61247|RS3A_HUMAN	P61247	RS3A_HUMAN	RPS3A	264	Homo sapiens	1:Experimental evidence at protein level	40S ribosomal protein S3a
28.8697	28.8802	29.1786	28.818	29.14	29.2299	29.3085	28.9919			1.13733	0.200912	0.230918	2.1717	sp|P61254|RL26_HUMAN	P61254	RL26_HUMAN	RPL26	145	Homo sapiens	1:Experimental evidence at protein level	60S ribosomal protein L26
28.1119	28.7158	28.5827	28.6539	28.7358	28.6662	28.3264	28.6227			0.168738	0.794651	0.0716782	0.436053	sp|P61289|PSME3_HUMAN	P61289	PSME3_HUMAN	PSME3	254	Homo sapiens	1:Experimental evidence at protein level	Proteasome activator complex subunit 3
31.0002	30.9811	31.1838	30.9492	31.0976	31.0458	30.9776	31.0623			0.108954	0.864083	0.0172482	0.294747	sp|P61313|RL15_HUMAN	P61313	RL15_HUMAN	RPL15	204	Homo sapiens	1:Experimental evidence at protein level	60S ribosomal protein L15
29.0938	29.7304	29.2978	29.0388	29.319	29.604	29.1248	29.2603			0.0705622	0.910303	0.0368299	0.197394	sp|P61326|MGN_HUMAN	P61326	MGN_HUMAN	MAGOH	146	Homo sapiens	1:Experimental evidence at protein level	Protein mago nashi homolog
31.2703	31.3217	31.3063	31.0113	31.3058	31.226	31.1801	31.194			0.00380646	0.994734	-0.000890255	-0.0114004	sp|P61353|RL27_HUMAN	P61353	RL27_HUMAN	RPL27	136	Homo sapiens	1:Experimental evidence at protein level	60S ribosomal protein L27
28.7094	28.8364	28.7532	29.0067	29.0645	29.1545	28.9067	29.0812			1.44219	0.132018	0.2253	2.68849	sp|P61421|VA0D1_HUMAN	P61421	VA0D1_HUMAN	ATP6V0D1	351	Homo sapiens	1:Experimental evidence at protein level	V-type proton ATPase subunit d 1
23.8457	24.2049	24.0849	23.8971	23.8822	24.0631	24.0306	23.9671			0.087955	0.888529	-0.022377	-0.242233	sp|P61457|PHS_HUMAN	P61457	PHS_HUMAN	PCBD1	104	Homo sapiens	1:Experimental evidence at protein level	Pterin-4-alpha-carbinolamine dehydratase
29.453	29.371	29.4615	29.1071	29.63	28.6197	29.3579	29.4701			0.12346	0.847958	-0.0787363	-0.330082	sp|P61513|RL37A_HUMAN	P61513	RL37A_HUMAN	RPL37A	92	Homo sapiens	1:Experimental evidence at protein level	60S ribosomal protein L37a
31.1007	31.1377	31.2583	31.1252	31.2533	31.2897	31.228	31.1718			0.953894	0.250425	0.0802379	1.86661	sp|P61586|RHOA_HUMAN	P61586	RHOA_HUMAN	RHOA	193	Homo sapiens	1:Experimental evidence at protein level	Transforming protein RhoA
24.1042	23.4385	23.9436	23.2845	23.9002	23.1876	24.073	23.8732			0.0860362	0.891522	0.0657744	0.237348	sp|P61599|NAA20_HUMAN	P61599	NAA20_HUMAN	NAA20	178	Homo sapiens	1:Experimental evidence at protein level	N-alpha-acetyltransferase 20
24.5732	24.33	24.3285	24.2168	24.7151	24.8425	24.5991	24.7335			2.14568	0.052577	0.360436	3.99615	sp|P61601|NCALD_HUMAN	P61601	NCALD_HUMAN	NCALD	193	Homo sapiens	1:Experimental evidence at protein level	Neurocalcin-delta
32.346	32.3282	32.291	32.3514	32.5012	32.4209	32.4606	32.4353	+	Lmex_UI	2.8688	0.0164865	0.125332	5.62244	sp|P61604|CH10_HUMAN	P61604	CH10_HUMAN	HSPE1	102	Homo sapiens	1:Experimental evidence at protein level	10 kDa heat shock protein, mitochondrial
29.3199	29.492	29.4854	29.2362	29.23	29.0895	29.2299	29.0999			1.60583	0.105198	-0.221054	-2.9754	sp|P61619|S61A1_HUMAN	P61619	S61A1_HUMAN	SEC61A1	476	Homo sapiens	1:Experimental evidence at protein level	Protein transport protein Sec61 subunit alpha isoform 1
27.267	27.7169	27.6208	27.6825	27.4616	27.99	27.7633	27.9311			0.654968	0.382816	0.214708	1.36464	sp|P61758|PFD3_HUMAN	P61758	PFD3_HUMAN	VBP1	197	Homo sapiens	1:Experimental evidence at protein level	Prefoldin subunit 3
29.6406	29.9515	29.8828	29.8624	29.9535	30.1045	30.0178	29.9732			1.25275	0.16949	0.177915	2.36528	sp|P61769|B2MG_HUMAN	P61769	B2MG_HUMAN	B2M	119	Homo sapiens	1:Experimental evidence at protein level	Beta-2-microglobulin
29.451	29.5505	29.4892	29.1368	29.3127	29.2332	29.2655	29.2772			0.69701	0.358162	-0.134707	-1.43642	sp|P61803|DAD1_HUMAN	P61803	DAD1_HUMAN	DAD1	113	Homo sapiens	1:Experimental evidence at protein level	Dolichyl-diphosphooligosaccharide--protein glycosyltransferase subunit DAD1
29.355	29.5177	29.6533	29.3932	29.4218	29.3825	29.4043	29.4472			0.42527	0.547024	-0.0658703	-0.956824	sp|P61916|NPC2_HUMAN	P61916	NPC2_HUMAN	NPC2	151	Homo sapiens	1:Experimental evidence at protein level	NPC intracellular cholesterol transporter 2
27.8802	28.4305	28.3074	28.1612	28.5397	29.0124	28.1669	28.5523			0.901003	0.270649	0.373015	1.7787	sp|P61923|COPZ1_HUMAN	P61923	COPZ1_HUMAN	COPZ1	177	Homo sapiens	1:Experimental evidence at protein level	Coatomer subunit zeta-1
27.3174	27.3736	27.6883	27.739	27.5349	23.8021	27.7057	26.4069			0.609728	0.410013	-1.16716	-1.28666	sp|P61956|SUMO2_HUMAN	P61956	SUMO2_HUMAN	SUMO2	95	Homo sapiens	1:Experimental evidence at protein level	Small ubiquitin-related modifier 2
26.5672	26.7143	26.5481	26.4995	26.8585	26.5558	26.6423	26.4926			0.242082	0.719157	0.0550437	0.596429	sp|P61960|UFM1_HUMAN	P61960	UFM1_HUMAN	UFM1	85	Homo sapiens	1:Experimental evidence at protein level	Ubiquitin-fold modifier 1
26.8053	26.7679	26.6823	24.7733	26.4716	26.2557	26.3863	26.678			0.144037	0.823108	0.190704	0.379005	sp|P61962|DCAF7_HUMAN	P61962	DCAF7_HUMAN	DCAF7	342	Homo sapiens	1:Experimental evidence at protein level	DDB1- and CUL4-associated factor 7
27.9217	27.5397	27.659	27.5376	27.4053	27.4229	27.1082	27.1369			1.73276	0.0879582	-0.39616	-3.20416	sp|P61964|WDR5_HUMAN	P61964	WDR5_HUMAN	WDR5	334	Homo sapiens	1:Experimental evidence at protein level	WD repeat-containing protein 5
25.3152	24.7702	24.8985	25.4415	24.6932	26.0498	25.1786	25.1886			0.20954	0.751515	0.171216	0.526773	sp|P61966|AP1S1_HUMAN	P61966	AP1S1_HUMAN	AP1S1	158	Homo sapiens	1:Experimental evidence at protein level	AP-1 complex subunit sigma-1A
29.1058	28.8639	28.6664	29.0823	29.5404	29.118	28.8258	29.1473			0.601489	0.41478	0.228261	1.27236	sp|P61970|NTF2_HUMAN	P61970	NTF2_HUMAN	NUTF2	127	Homo sapiens	1:Experimental evidence at protein level	Nuclear transport factor 2
31.8842	31.9753	32.0133	31.9665	31.8742	31.8922	31.9772	31.9212			0.580142	0.427397	-0.0436015	-1.23516	sp|P61978|HNRPK_HUMAN	P61978	HNRPK_HUMAN	HNRNPK	463	Homo sapiens	1:Experimental evidence at protein level	Heterogeneous nuclear ribonucleoprotein K
29.4814	30.4305	30.5251	29.9082	30.7252	31.0095	30.4544	31.1461			1.3902	0.139856	0.747514	2.59895	sp|P61981|1433G_HUMAN	P61981	1433G_HUMAN	YWHAG	247	Homo sapiens	1:Experimental evidence at protein level	14-3-3 protein gamma
25.7949	25.0767	23.1825	25.6397	25.1919	25.2809	25.5331	25.2346			0.262362	0.697966	0.386674	0.638782	sp|P62070|RRAS2_HUMAN	P62070	RRAS2_HUMAN	RRAS2	204	Homo sapiens	1:Experimental evidence at protein level	Ras-related protein R-Ras2
30.9185	31.2244	31.0653	31.075	31.1838	30.9765	31.1012	31.2773			0.300114	0.660761	0.0639315	0.71572	sp|P62081|RS7_HUMAN	P62081	RS7_HUMAN	RPS7	194	Homo sapiens	1:Experimental evidence at protein level	40S ribosomal protein S7
29.8525	29.9359	29.9373	29.9742	29.9195	30.0499	29.9457	30.0301			0.735624	0.342948	0.061326	1.50186	sp|P62136|PP1A_HUMAN	P62136	PP1A_HUMAN	PPP1CA	330	Homo sapiens	1:Experimental evidence at protein level	Serine/threonine-protein phosphatase PP1-alpha catalytic subunit
27.2796	27.5086	27.4509	27.4029	27.3037	27.2293	27.3864	27.5126			0.27997	0.680879	-0.0525231	-0.674959	sp|P62140|PP1B_HUMAN	P62140	PP1B_HUMAN	PPP1CB	327	Homo sapiens	1:Experimental evidence at protein level	Serine/threonine-protein phosphatase PP1-beta catalytic subunit
29.2571	29.225	29.2064	29.1252	29.2102	29.3127	29.2255	29.2657			0.664289	0.377237	0.0500903	1.38061	sp|P62191|PRS4_HUMAN	P62191	PRS4_HUMAN	PSMC1	440	Homo sapiens	1:Experimental evidence at protein level	26S proteasome regulatory subunit 4
29.0967	29.0997	29.0385	29.158	29.1819	29.2439	29.1717	29.1979			1.86622	0.0731635	0.100653	3.45153	sp|P62195|PRS8_HUMAN	P62195	PRS8_HUMAN	PSMC5	406	Homo sapiens	1:Experimental evidence at protein level	26S proteasome regulatory subunit 8
31.842	31.7563	31.7567	31.6974	31.7588	31.9522	31.828	31.8791			0.919644	0.264234	0.0914469	1.8097	sp|P62241|RS8_HUMAN	P62241	RS8_HUMAN	RPS8	208	Homo sapiens	1:Experimental evidence at protein level	40S ribosomal protein S8
31.6535	31.564	31.4782	31.6697	31.7677	31.7524	31.718	31.7931			1.91389	0.0679293	0.166451	3.54175	sp|P62244|RS15A_HUMAN	P62244	RS15A_HUMAN	RPS15A	130	Homo sapiens	1:Experimental evidence at protein level	40S ribosomal protein S15a
31.4742	31.4772	31.4609	31.5376	31.7108	31.4756	31.4891	31.5895			0.663861	0.377207	0.0787716	1.37988	sp|P62249|RS16_HUMAN	P62249	RS16_HUMAN	RPS16	146	Homo sapiens	1:Experimental evidence at protein level	40S ribosomal protein S16
25.5577	23.9249	25.4147	25.9004	25.4463	25.6079	25.4731	25.6605			0.337561	0.626329	0.347519	0.789889	sp|P62253|UB2G1_HUMAN	P62253	UB2G1_HUMAN	UBE2G1	170	Homo sapiens	1:Experimental evidence at protein level	Ubiquitin-conjugating enzyme E2 G1
26.9464	27.0277	26.5289	26.8944	27.2564	27.2287	27.2924	27.148			1.8049	0.0799371	0.382016	3.33695	sp|P62256|UBE2H_HUMAN	P62256	UBE2H_HUMAN	UBE2H	183	Homo sapiens	1:Experimental evidence at protein level	Ubiquitin-conjugating enzyme E2 H
33.2345	33.5755	33.5327	33.4899	33.722	33.8165	33.555	33.7117			1.38639	0.140726	0.243146	2.59243	sp|P62258|1433E_HUMAN	P62258	1433E_HUMAN	YWHAE	255	Homo sapiens	1:Experimental evidence at protein level	14-3-3 protein epsilon
31.2638	31.2413	31.3043	31.2628	31.2587	31.3185	31.2071	31.2715			0.0544796	0.932851	-0.00408602	-0.154733	sp|P62263|RS14_HUMAN	P62263	RS14_HUMAN	RPS14	151	Homo sapiens	1:Experimental evidence at protein level	40S ribosomal protein S14
31.4114	31.1661	31.3176	31.2111	31.2788	31.0683	31.2884	31.1177			0.517451	0.475151	-0.0882554	-1.12448	sp|P62266|RS23_HUMAN	P62266	RS23_HUMAN	RPS23	143	Homo sapiens	1:Experimental evidence at protein level	40S ribosomal protein S23
31.7622	31.8051	31.7868	31.7987	31.9115	31.8359	31.8129	31.7908			0.900957	0.270494	0.0496068	1.77863	sp|P62269|RS18_HUMAN	P62269	RS18_HUMAN	RPS18	152	Homo sapiens	1:Experimental evidence at protein level	40S ribosomal protein S18
27.1089	27.5112	27.6844	27.6151	27.9651	27.905	27.8657	27.9501			1.82804	0.0771442	0.441589	3.37998	sp|P62273|RS29_HUMAN	P62273	RS29_HUMAN	RPS29	56	Homo sapiens	1:Experimental evidence at protein level	40S ribosomal protein S29
31.1844	31.1509	31.0339	31.1528	31.2617	31.0964	31.1618	31.2086			0.486926	0.496936	0.0516224	1.06969	sp|P62277|RS13_HUMAN	P62277	RS13_HUMAN	RPS13	151	Homo sapiens	1:Experimental evidence at protein level	40S ribosomal protein S13
31.4976	31.2903	31.2447	31.3758	31.4158	31.1987	31.3211	31.2621			0.306683	0.655293	-0.0526624	-0.728875	sp|P62280|RS11_HUMAN	P62280	RS11_HUMAN	RPS11	158	Homo sapiens	1:Experimental evidence at protein level	40S ribosomal protein S11
28.6093	28.7827	28.5764	29.1315	29.1878	29.063	28.8929	28.9728			0.907331	0.268405	0.254159	1.78923	sp|P62304|RUXE_HUMAN	P62304	RUXE_HUMAN	SNRPE	92	Homo sapiens	1:Experimental evidence at protein level	Small nuclear ribonucleoprotein E
29.0378	29.5777	29.3452	29.7263	29.8468	29.7879	29.5154	29.6024			0.779882	0.317741	0.266396	1.57641	sp|P62306|RUXF_HUMAN	P62306	RUXF_HUMAN	SNRPF	86	Homo sapiens	1:Experimental evidence at protein level	Small nuclear ribonucleoprotein F
28.2437	28.0383	28.0516	28.0527	28.6022	28.6076	28.4474	28.6705	+	Lmex_UI	3.40788	0.00629268	0.48537	7.10376	sp|P62310|LSM3_HUMAN	P62310	LSM3_HUMAN	LSM3	102	Homo sapiens	1:Experimental evidence at protein level	U6 snRNA-associated Sm-like protein LSm3
27.6112	27.9025	27.6592	27.5088	28.0339	27.4907	27.5201	27.5125			0.0715003	0.90923	-0.0311556	-0.199845	sp|P62312|LSM6_HUMAN	P62312	LSM6_HUMAN	LSM6	80	Homo sapiens	1:Experimental evidence at protein level	U6 snRNA-associated Sm-like protein LSm6
29.8998	29.9139	30.0357	29.9028	29.8881	30.0165	29.9877	29.7956			0.0978579	0.876497	-0.0160346	-0.267209	sp|P62314|SMD1_HUMAN	P62314	SMD1_HUMAN	SNRPD1	119	Homo sapiens	1:Experimental evidence at protein level	Small nuclear ribonucleoprotein Sm D1
29.1987	29.4606	29.3708	29.4557	29.5491	29.7286	29.4644	29.5209			1.22739	0.176031	0.194301	2.32259	sp|P62316|SMD2_HUMAN	P62316	SMD2_HUMAN	SNRPD2	118	Homo sapiens	1:Experimental evidence at protein level	Small nuclear ribonucleoprotein Sm D2
29.8586	30.2914	30.1321	30.4437	30.326	30.3385	30.1432	30.2082			0.216935	0.741938	0.0725298	0.542798	sp|P62318|SMD3_HUMAN	P62318	SMD3_HUMAN	SNRPD3	126	Homo sapiens	1:Experimental evidence at protein level	Small nuclear ribonucleoprotein Sm D3
26.9214	27.4844	27.9626	27.4124	27.7924	27.7196	27.9914	29.2346			0.905857	0.268575	0.739318	1.78678	sp|P62328|TYB4_HUMAN	P62328	TYB4_HUMAN	TMSB4X	44	Homo sapiens	1:Experimental evidence at protein level	Thymosin beta-4
28.6481	28.8376	28.954	28.6419	28.5956	28.8237	28.6397	28.7554			0.303475	0.658538	-0.0667748	-0.722459	sp|P62330|ARF6_HUMAN	P62330	ARF6_HUMAN	ARF6	175	Homo sapiens	1:Experimental evidence at protein level	ADP-ribosylation factor 6
28.8371	29.0756	28.8851	29.0783	29.1437	29.0725	29.1262	29.1501			1.24572	0.17171	0.154128	2.35344	sp|P62333|PRS10_HUMAN	P62333	PRS10_HUMAN	PSMC6	389	Homo sapiens	1:Experimental evidence at protein level	26S proteasome regulatory subunit 10B
31.5981	31.493	31.4745	31.459	31.5793	31.5329	31.5129	31.3826			0.0274398	0.964332	-0.00421095	-0.0800873	sp|P62424|RL7A_HUMAN	P62424	RL7A_HUMAN	RPL7A	266	Homo sapiens	1:Experimental evidence at protein level	60S ribosomal protein L7a
26.3064	25.9232	25.9301	26.1079	26.2093	26.0322	26.1541	25.8005			0.0489072	0.938456	-0.0179024	-0.139663	sp|P62487|RPB7_HUMAN	P62487	RPB7_HUMAN	POLR2G	172	Homo sapiens	1:Experimental evidence at protein level	DNA-directed RNA polymerase II subunit RPB7
28.2187	28.5852	28.7247	28.5685	28.3525	28.2811	28.3839	28.182			0.98829	0.239845	-0.224403	-1.92373	sp|P62491|RB11A_HUMAN	P62491	RB11A_HUMAN	RAB11A	216	Homo sapiens	1:Experimental evidence at protein level	Ras-related protein Rab-11A
28.7767	28.712	28.7372	28.7659	28.7965	28.778	28.6957	28.7115			0.0301239	0.961753	-0.00251245	-0.0876747	sp|P62495|ERF1_HUMAN	P62495	ERF1_HUMAN	ETF1	437	Homo sapiens	1:Experimental evidence at protein level	Eukaryotic peptide chain release factor subunit 1
25.072	25.6051	25.4025	25.6293	25.6079	25.1412	25.5185	25.1467			0.159315	0.803443	-0.0736661	-0.414495	sp|P62633|CNBP_HUMAN	P62633	CNBP_HUMAN	CNBP	177	Homo sapiens	1:Experimental evidence at protein level	CCHC-type zinc finger nucleic acid binding protein
23.6516	25.5788	25.4782	25.521	25.6958	24.6905	26.0538	22.9188			0.094079	0.880712	-0.217658	-0.257724	sp|P62699|YPEL5_HUMAN	P62699	YPEL5_HUMAN	YPEL5	121	Homo sapiens	1:Experimental evidence at protein level	Protein yippee-like 5
31.7945	31.7398	31.7319	31.6533	31.6626	31.6816	31.828	31.7488			0.00288434	0.996096	0.00041008	0.00864771	sp|P62701|RS4X_HUMAN	P62701	RS4X_HUMAN	RPS4X	263	Homo sapiens	1:Experimental evidence at protein level	40S ribosomal protein S4, X isoform
32.0392	31.6756	31.6578	31.628	31.7395	31.7485	31.8138	31.7386			0.0350276	0.955946	0.0099926	0.101431	sp|P62750|RL23A_HUMAN	P62750	RL23A_HUMAN	RPL23A	156	Homo sapiens	1:Experimental evidence at protein level	60S ribosomal protein L23a
30.8387	30.8698	30.9023	30.8095	30.9198	30.7205	30.8594	30.9001			0.0357563	0.955646	-0.00508976	-0.103464	sp|P62753|RS6_HUMAN	P62753	RS6_HUMAN	RPS6	249	Homo sapiens	1:Experimental evidence at protein level	40S ribosomal protein S6
35.7604	36.0159	35.9819	36.3173	36.0783	35.962	35.898	35.9172			0.176138	0.786543	-0.0549726	-0.452814	sp|P62805|H4_HUMAN	P62805	H4_HUMAN	H4C16	103	Homo sapiens	1:Experimental evidence at protein level	Histone H4
28.3003	28.1216	28.1633	28.1151	28.3446	28.4803	28.275	28.2423			1.24764	0.171216	0.160505	2.35668	sp|P62820|RAB1A_HUMAN	P62820	RAB1A_HUMAN	RAB1A	205	Homo sapiens	1:Experimental evidence at protein level	Ras-related protein Rab-1A
32.0148	32.0646	32.073	31.9942	31.9512	32.0497	31.9711	32.006			0.71242	0.351851	-0.0421805	-1.46259	sp|P62826|RAN_HUMAN	P62826	RAN_HUMAN	RAN	216	Homo sapiens	1:Experimental evidence at protein level	GTP-binding nuclear protein Ran
31.191	30.9561	30.8928	31.0735	30.9563	31.1632	31.1103	31.114			0.30347	0.658334	0.0575948	0.72245	sp|P62829|RL23_HUMAN	P62829	RL23_HUMAN	RPL23	140	Homo sapiens	1:Experimental evidence at protein level	60S ribosomal protein L23
31.7725	31.8466	31.8788	31.7846	31.5939	31.6459	31.6924	31.6255	+	Lmex_UI	2.83927	0.0169091	-0.181174	-5.54867	sp|P62834|RAP1A_HUMAN	P62834	RAP1A_HUMAN	RAP1A	184	Homo sapiens	1:Experimental evidence at protein level	Ras-related protein Rap-1A
29.595	29.7297	29.7769	29.8971	29.9328	30.0747	29.6937	29.8455			0.647474	0.386769	0.136974	1.35178	sp|P62837|UB2D2_HUMAN	P62837	UB2D2_HUMAN	UBE2D2	147	Homo sapiens	1:Experimental evidence at protein level	Ubiquitin-conjugating enzyme E2 D2
28.7353	29.4871	29.4054	29.1064	28.5995	29.2289	29.0867	29.3111			0.217778	0.7412	-0.126997	-0.544617	sp|P62841|RS15_HUMAN	P62841	RS15_HUMAN	RPS15	145	Homo sapiens	1:Experimental evidence at protein level	40S ribosomal protein S15
31.0448	30.9407	30.9199	30.8361	30.8783	30.8645	30.7724	30.5905			1.04201	0.221674	-0.158946	-2.01298	sp|P62847|RS24_HUMAN	P62847	RS24_HUMAN	RPS24	133	Homo sapiens	1:Experimental evidence at protein level	40S ribosomal protein S24
31.9443	31.4464	31.2941	31.4099	31.5489	31.3821	31.5179	31.5344			0.0665945	0.915609	-0.0278535	-0.18698	sp|P62851|RS25_HUMAN	P62851	RS25_HUMAN	RPS25	125	Homo sapiens	1:Experimental evidence at protein level	40S ribosomal protein S25
30.5687	30.2533	30.3112	30.3199	30.3108	30.4059	30.455	30.2964			0.0159755	0.978808	0.0037632	0.047203	sp|P62854|RS26_HUMAN	P62854	RS26_HUMAN	RPS26	115	Homo sapiens	1:Experimental evidence at protein level	40S ribosomal protein S26
30.1249	30.5524	30.5512	30.4662	30.7709	30.6536	30.477	30.5833			0.830621	0.295291	0.197532	1.66139	sp|P62857|RS28_HUMAN	P62857	RS28_HUMAN	RPS28	69	Homo sapiens	1:Experimental evidence at protein level	40S ribosomal protein S28
[truncated: 2,623 more rows]

## Sheet: Media
Supplemental Material: Supplementary Data 1_MS
[truncated: 1,643 more rows]
